# Supplementary material for: [(1,2,5,6-η)-Cyclo­octa-1,5-diene]bis­(1-methyl-3-propylimidazol-2-yl­idene-κC)iridium(I) tetra­fluorido­borate
Source: IUCrdata. 2026 Feb 24;11(Pt 2):x260189. doi: 10.1107/S2414314626001896 (PMC12961665; doi:10.1107/S2414314626001896)
Supplement: Supplementary file 2 [file x-11-x260189-Isup2.hkl]

data_I
_computing_structure_refinement   'olex2.refine 1.5 (Bourhis et al., 2015)'
_shelx_refln_list_code            4
loop_
  _space_group_symop_id
  _space_group_symop_operation_xyz
  1  x,y,z
  2  -x,-y,-z

_space_group_crystal_system       triclinic
_space_group_IT_number            2
_space_group_name_H-M_alt         'P -1'
_space_group_name_Hall            '-P 1'
_symmetry_space_group_name_H-M    'P -1'
_symmetry_space_group_name_Hall   '-P 1'
_symmetry_Int_Tables_number       2
_cell_length_a                    8.0252(2)
_cell_length_b                    12.1221(3)
_cell_length_c                    12.2566(3)
_cell_angle_alpha                 87.486(2)
_cell_angle_beta                  83.233(2)
_cell_angle_gamma                 87.913(2)
_cell_volume                      1182.32(5)
loop_
  _refln_index_h
  _refln_index_k
  _refln_index_l
  _refln_F_squared_calc
  _refln_F_squared_meas
  _refln_F_squared_sigma
  _refln_F_squared_weight
  _refln_observed_status
-10 -5 1 1071.000 1231.530 119.837 20.909 o
-10 -4 1 420.623 487.471 75.186 53.802 o
-10 -4 2 1839.930 2003.960 166.656 10.768 o
-10 -3 1 1739.310 1661.490 134.822 16.088 o
-10 -3 2 261.850 316.998 69.717 63.633 o
-10 -3 3 2246.430 2328.490 128.482 16.715 o
-10 -2 1 9.562 -69.484 69.484 66.558 o
-10 -2 2 2351.150 2031.850 141.485 14.168 o
-10 -2 3 349.383 414.964 73.426 56.855 o
-10 -1 1 4559.550 4675.980 243.860 4.748 o
-10 -1 2 172.210 205.301 100.501 31.460 o
-10 -1 3 2109.630 1975.910 119.060 19.436 o
-10 0 1 199.519 281.297 67.906 67.496 o
-10 0 2 3263.970 3397.230 155.206 11.112 o
-10 0 3 1769.990 1855.650 129.034 17.298 o
-10 1 1 2469.130 2466.590 140.757 14.043 o
-10 1 2 1447.310 1397.570 103.068 26.725 o
-10 1 3 1379.110 1247.360 135.201 16.439 o
-10 2 1 818.638 765.230 86.210 39.741 o
-10 2 2 603.880 633.463 78.231 48.752 o
-10 2 3 2828.550 2639.120 165.520 10.351 o
-10 3 1 1421.640 1567.090 95.080 30.616 o
-10 3 2 1834.040 1934.960 120.811 19.320 o
-10 4 1 2372.880 2449.380 190.902 8.162 o
-9 -8 1 2985.680 3414.680 218.331 6.171 o
-9 -8 2 14.304 -0.776 91.912 38.043 o
-9 -7 1 5.869 -36.032 69.140 67.243 o
-9 -7 2 2816.490 2925.530 164.911 10.358 o
-9 -7 3 701.714 844.359 123.397 20.310 o
-9 -6 1 3072.340 3413.190 174.101 9.219 o
-9 -6 2 560.235 758.473 92.552 35.520 o
-9 -6 3 1575.850 1851.230 106.333 24.640 o
-9 -6 4 1468.600 1418.280 107.895 24.587 o
-9 -5 1 1082.130 1140.030 129.172 18.192 o
-9 -5 2 1973.310 1883.660 128.621 17.185 o
-9 -5 3 2286.890 2395.420 145.345 13.430 o
-9 -5 4 154.826 135.932 57.862 93.335 o
-9 -5 5 2960.020 2991.990 154.274 11.526 o
-9 -4 1 4075.550 4165.460 244.178 4.837 o
-9 -4 2 3047.610 3317.230 159.948 10.703 o
-9 -4 3 375.310 351.898 66.602 68.456 o
-9 -4 4 3231.870 3896.230 157.542 10.715 o
-9 -4 5 5.582 -29.463 55.726 103.488 o
-9 -4 6 2840.380 2653.220 193.519 7.816 o
-9 -3 1 3702.060 3794.800 156.425 10.596 o
-9 -3 2 749.352 682.674 73.208 54.095 o
-9 -3 3 3764.470 3891.760 166.279 9.538 o
-9 -3 4 94.002 142.380 59.191 89.963 o
-9 -3 5 2743.030 2823.920 151.595 12.062 o
-9 -3 6 830.732 915.632 143.342 15.121 o
-9 -2 1 510.617 499.378 62.306 75.461 o
-9 -2 2 4655.160 4646.500 140.868 11.376 o
-9 -2 3 29.460 8.002 58.574 93.359 o
-9 -2 4 2657.700 2751.450 168.526 10.076 o
-9 -2 5 745.972 769.035 91.173 36.035 o
-9 -2 6 1156.740 1120.510 123.241 19.812 o
-9 -1 1 2861.350 2961.340 84.125 29.192 o
-9 -1 2 0.470 21.974 35.160 259.150 o
-9 -1 3 3539.200 3732.550 145.004 12.097 o
-9 -1 4 865.921 859.456 95.059 32.943 o
-9 -1 5 2145.730 2346.640 142.433 14.037 o
-9 -1 6 3169.010 3507.000 187.891 8.021 o
-9 -1 7 5.053 -43.554 91.358 38.523 o
-9 0 1 114.730 137.007 32.065 290.357 o
-9 0 2 2489.310 2480.070 101.136 24.086 o
-9 0 3 848.476 768.064 75.800 50.035 o
-9 0 4 1829.620 1810.940 174.279 9.940 o
-9 0 5 2739.900 2713.190 154.081 11.762 o
-9 0 6 344.285 413.864 84.851 43.100 o
-9 0 7 2749.280 2807.550 580.025 0.946 o
-9 1 1 4191.300 4193.730 154.957 10.338 o
-9 1 2 285.831 318.351 43.678 152.127 o
-9 1 3 1542.960 1565.090 185.065 8.977 o
-9 1 4 1965.770 1919.990 116.127 20.526 o
-9 1 5 667.052 738.222 92.641 35.216 o
-9 1 6 2734.710 2751.330 159.928 11.015 o
-9 1 7 293.773 188.666 101.550 30.659 o
-9 2 1 264.413 281.468 43.825 152.662 o
-9 2 2 2572.690 2520.600 94.014 26.591 o
-9 2 3 1374.160 1366.070 93.768 31.767 o
-9 2 4 154.136 140.099 81.362 47.872 o
-9 2 5 2310.890 2281.300 168.578 10.308 o
-9 2 6 4.320 88.512 80.593 49.359 o
-9 3 1 2983.240 2848.190 114.359 18.797 o
-9 3 2 1821.480 1900.780 93.980 29.637 o
-9 3 3 324.188 318.294 55.194 98.273 o
-9 3 4 2379.530 2465.790 154.097 12.034 o
-9 3 5 78.494 123.634 83.835 45.370 o
-9 3 6 3072.610 3309.550 183.021 8.465 o
-9 4 1 2325.200 2272.000 163.284 10.918 o
-9 4 2 1093.740 1174.110 102.632 27.847 o
-9 4 3 3194.630 3377.700 143.490 12.701 o
-9 4 4 135.633 147.977 62.460 80.546 o
-9 4 5 2104.550 1947.180 143.311 14.051 o
-9 4 6 736.782 799.470 119.800 21.485 o
-9 5 1 1130.160 1105.340 101.034 28.651 o
-9 5 2 3514.280 3512.020 150.881 11.443 o
-9 5 3 6.327 6.413 55.969 102.536 o
-9 5 4 3138.430 3329.110 206.346 6.815 o
-9 5 5 1780.810 1809.120 143.505 14.279 o
-9 6 1 2275.170 2461.860 148.906 12.854 o
-9 6 2 665.929 576.330 77.390 49.578 o
-9 6 3 2657.550 2829.490 138.806 14.083 o
-9 6 4 278.053 378.093 197.208 8.223 o
-9 7 1 140.894 109.482 65.498 73.508 o
-9 7 2 3017.970 2870.810 164.509 10.321 o
-9 7 3 157.976 160.636 67.294 69.412 o
-8 -10 1 1113.050 1366.420 146.280 14.289 o
-8 -10 2 1832.340 1663.330 126.281 18.012 o
-8 -10 3 2167.840 2202.390 173.340 9.861 o
-8 -9 1 1236.000 1264.290 108.626 24.799 o
-8 -9 2 2355.900 2404.230 212.893 6.668 o
-8 -9 3 187.305 187.827 72.975 59.006 o
-8 -9 4 2593.310 2745.330 158.021 11.325 o
-8 -8 1 2600.930 2582.580 180.202 8.982 o
-8 -8 2 129.472 128.715 83.007 46.111 o
-8 -8 3 2357.440 2645.240 149.984 12.584 o
-8 -8 4 104.795 97.752 106.279 28.307 o
-8 -8 5 2374.350 2589.050 152.610 12.211 o
-8 -7 1 116.416 171.840 69.207 65.933 o
-8 -7 2 3353.610 3407.760 225.857 5.742 o
-8 -7 3 41.174 35.895 115.361 24.121 o
-8 -7 4 1928.400 1917.340 101.678 25.770 o
-8 -7 5 825.138 838.746 99.542 30.343 o
-8 -7 6 1092.710 996.462 134.411 16.916 o
-8 -6 1 3897.360 3999.030 180.938 8.218 o
-8 -6 2 55.451 95.970 60.394 87.123 o
-8 -6 3 1877.750 2055.960 162.900 11.207 o
-8 -6 4 1284.010 1423.370 98.947 29.057 o
-8 -6 5 1250.790 1289.250 84.778 38.382 o
-8 -6 6 1549.520 1659.940 157.048 12.232 o
-8 -6 7 6.527 -60.332 89.122 40.477 o
-8 -5 1 91.200 154.723 59.142 90.071 o
-8 -5 2 6801.480 6656.760 250.300 4.096 o
-8 -5 3 1880.650 1891.150 155.549 12.241 o
-8 -5 4 957.429 1220.980 97.368 30.900 o
-8 -5 5 2404.210 2461.440 152.506 12.245 o
-8 -5 6 4.706 -5.023 51.920 119.216 o
-8 -5 7 2170.290 2171.720 186.910 8.579 o
-8 -5 8 331.918 295.834 167.741 11.340 o
-8 -4 1 5079.460 5171.360 171.645 8.180 o
-8 -4 2 2715.330 2606.400 106.482 21.676 o
-8 -4 3 2464.330 2319.710 80.490 33.958 o
-8 -4 4 3747.400 3948.270 122.665 15.215 o
-8 -4 5 2.451 14.610 54.166 109.463 o
-8 -4 6 2912.670 3027.690 145.795 12.704 o
-8 -4 7 267.373 323.256 134.411 17.608 o
-8 -4 8 1673.170 1960.320 280.101 4.002 o
-8 -3 1 2113.650 2063.280 66.388 47.069 o
-8 -3 2 3228.230 3148.980 95.018 23.581 o
-8 -3 3 5094.750 5129.080 122.743 12.911 o
-8 -3 4 114.230 101.091 36.035 234.810 o
-8 -3 5 4667.590 4566.740 146.519 10.778 o
-8 -3 6 211.831 234.082 52.496 110.749 o
-8 -3 7 2204.020 1947.850 149.915 12.897 o
-8 -3 8 1605.890 1821.770 278.309 4.060 o
-8 -2 1 3168.490 3097.800 76.369 31.181 o
-8 -2 2 4218.500 4217.460 104.530 17.770 o
-8 -2 3 12.386 44.232 32.599 298.588 o
-8 -2 4 6116.780 6187.940 205.188 5.788 o
-8 -2 5 360.720 382.151 39.396 177.233 o
-8 -2 6 2923.370 3207.410 110.761 19.526 o
-8 -2 7 1443.020 1477.190 106.907 24.985 o
-8 -2 8 702.020 743.794 120.662 21.250 o
-8 -2 9 4309.560 4459.240 421.652 1.735 o
-8 -1 1 1698.560 1775.940 52.193 70.621 o
-8 -1 2 292.927 310.523 29.554 297.406 o
-8 -1 3 4245.960 4305.560 100.353 18.509 o
-8 -1 4 1044.080 994.139 53.643 84.983 o
-8 -1 5 2509.370 2476.840 86.396 30.308 o
-8 -1 6 2397.930 2479.090 88.557 29.638 o
-8 -1 7 621.934 629.372 83.224 43.385 o
-8 -1 8 3130.920 3285.320 410.590 1.857 o
-8 -1 9 2.048 -23.471 98.591 33.084 o
-8 0 1 878.009 905.142 38.797 142.543 o
-8 0 2 4690.550 4810.580 102.398 16.795 o
-8 0 3 149.598 141.133 30.271 317.559 o
-8 0 4 3162.090 3126.530 84.260 27.740 o
-8 0 5 3879.130 4207.430 149.043 11.182 o
-8 0 6 1885.160 2016.010 88.012 32.505 o
-8 0 7 2839.810 2983.260 134.419 14.623 o
-8 0 8 0.548 25.709 92.132 37.863 o
-8 0 9 3401.910 3613.420 398.947 1.956 o
-8 1 1 5032.820 5032.990 101.699 16.121 o
-8 1 2 5.723 41.342 25.779 476.081 o
-8 1 3 2389.870 2365.540 70.032 41.057 o
-8 1 4 1719.960 1786.680 69.646 47.948 o
-8 1 5 966.197 1054.910 69.475 56.447 o
-8 1 6 4747.120 4713.120 129.802 12.598 o
-8 1 7 83.717 97.400 54.341 106.861 o
-8 1 8 2697.730 2612.090 193.240 7.879 o
-8 1 9 365.129 488.181 124.081 20.498 o
-8 2 1 21.433 32.438 27.869 405.861 o
-8 2 2 4256.740 4315.510 98.563 18.864 o
-8 2 3 1320.790 1321.310 55.851 73.349 o
-8 2 4 2492.540 2478.110 102.804 23.483 o
-8 2 5 4030.170 4108.040 115.224 16.077 o
-8 2 6 237.529 237.461 43.426 157.080 o
-8 2 7 3521.330 3663.530 182.016 8.331 o
-8 2 8 281.393 268.289 103.869 29.290 o
-8 2 9 2010.650 1858.050 182.221 9.084 o
-8 3 1 4081.670 4175.630 97.757 19.565 o
-8 3 2 1284.500 1307.080 67.342 55.807 o
-8 3 3 1596.830 1517.090 68.779 50.767 o
-8 3 4 2087.290 2139.050 98.317 26.569 o
-8 3 5 9.449 24.000 32.770 297.021 o
-8 3 6 5343.570 5389.730 163.584 8.591 o
-8 3 7 458.011 526.420 96.153 33.492 o
-8 3 8 1711.570 1887.800 195.940 7.982 o
-8 4 1 1058.410 1126.770 113.321 23.286 o
-8 4 2 2347.450 2472.170 99.260 25.136 o
-8 4 3 2948.150 2921.370 126.850 15.980 o
-8 4 4 78.154 53.922 33.376 277.574 o
-8 4 5 2750.030 2868.910 95.598 25.007 o
-8 4 6 557.895 690.161 50.804 105.557 o
-8 4 7 2458.250 2296.110 184.180 8.717 o
-8 4 8 2443.060 2402.160 467.593 1.451 o
-8 5 1 4401.860 4219.280 183.879 7.782 o
-8 5 2 2762.560 2970.720 209.313 6.753 o
-8 5 3 153.092 186.641 46.644 140.786 o
-8 5 4 2075.700 2130.710 104.344 24.166 o
-8 5 5 119.429 147.165 51.461 117.711 o
-8 5 6 1905.080 2057.660 105.756 24.044 o
-8 5 7 1595.910 1701.170 147.226 13.763 o
-8 5 8 606.438 840.834 184.684 9.281 o
-8 6 1 2736.360 2846.460 129.743 15.672 o
-8 6 2 509.079 549.730 77.894 49.775 o
-8 6 3 4019.460 4083.180 138.023 12.496 o
-8 6 4 97.094 103.843 52.144 115.558 o
-8 6 5 1999.620 2181.640 110.780 21.974 o
-8 6 6 1324.750 1304.010 91.433 33.427 o
-8 6 7 503.476 524.405 75.359 53.054 o
-8 7 1 545.665 579.444 71.421 58.206 o
-8 7 2 3264.100 3186.210 165.389 10.036 o
-8 7 3 4.530 45.407 49.988 128.123 o
-8 7 4 3090.990 2925.200 133.436 14.588 o
-8 7 5 1073.130 1222.720 96.608 31.068 o
-8 7 6 1256.420 1331.270 129.668 17.839 o
-8 8 1 2555.250 2679.180 134.088 15.088 o
-8 8 2 11.981 -46.570 46.570 147.953 o
-8 8 3 2720.190 2775.250 130.044 15.666 o
-8 8 4 900.957 739.231 100.112 29.970 o
-8 8 5 1863.560 1696.310 166.186 10.874 o
-8 9 1 22.820 -35.974 62.951 80.963 o
-8 9 2 2398.370 2299.890 117.913 19.141 o
-8 9 3 793.112 805.373 79.203 46.409 o
-8 9 4 936.196 773.254 170.500 10.786 o
-8 10 1 2159.450 2149.160 143.114 13.978 o
-7 -12 1 2.766 40.291 83.704 45.839 o
-7 -12 2 2603.220 2474.000 179.395 9.073 o
-7 -11 1 2923.140 3161.620 162.114 10.562 o
-7 -11 2 549.273 509.632 98.453 31.846 o
-7 -11 3 2052.460 2408.570 174.218 9.774 o
-7 -11 4 1913.630 2101.430 163.244 11.139 o
-7 -10 1 464.931 574.293 84.924 42.389 o
-7 -10 2 2499.560 2797.230 151.256 12.266 o
-7 -10 3 1615.640 1721.210 117.034 20.860 o
-7 -10 4 720.011 817.698 116.887 22.531 o
-7 -10 5 2494.300 2726.980 183.987 8.660 o
-7 -9 1 2319.350 2586.830 241.247 5.257 o
-7 -9 2 2330.780 2317.420 134.782 15.319 o
-7 -9 3 581.083 664.905 83.388 43.309 o
-7 -9 4 4017.670 4321.670 377.750 2.150 o
-7 -9 5 3.500 8.671 65.365 75.214 o
-7 -9 6 2334.110 2119.700 163.928 10.870 o
-7 -9 7 842.064 637.443 111.925 24.438 o
-7 -8 1 2300.510 2430.150 164.026 10.805 o
-7 -8 2 1075.250 1032.470 133.006 17.257 o
-7 -8 3 3977.480 4194.710 159.469 10.006 o
-7 -8 4 2.766 28.609 51.259 122.070 o
-7 -8 5 3418.820 3446.610 155.092 11.018 o
-7 -8 6 1103.700 1117.700 161.717 11.844 o
-7 -8 7 974.794 937.749 127.879 18.713 o
-7 -8 8 2507.730 2561.630 170.921 9.922 o
-7 -7 1 1853.350 1932.920 138.213 15.190 o
-7 -7 2 4537.850 4591.960 237.283 4.991 o
-7 -7 3 386.711 411.432 68.224 65.114 o
-7 -7 4 5077.970 5396.980 212.380 5.826 o
-7 -7 5 1106.900 1087.860 102.191 28.125 o
-7 -7 6 1972.390 1874.240 101.449 25.817 o
-7 -7 7 2386.040 2702.100 382.488 2.152 o
-7 -7 8 108.523 78.673 69.319 66.057 o
-7 -6 1 6705.800 6905.250 181.491 6.579 o
-7 -6 2 4.803 -1.592 42.609 176.946 o
-7 -6 3 4290.900 4269.870 298.472 3.335 o
-7 -6 4 279.548 362.766 65.531 71.327 o
-7 -6 5 2789.510 2909.440 137.952 14.084 o
-7 -6 6 3594.650 3724.750 135.897 13.338 o
-7 -6 7 317.560 364.093 59.121 86.222 o
-7 -6 8 2821.060 2759.130 182.669 8.666 o
-7 -6 9 310.467 200.068 89.706 39.049 o
-7 -5 1 271.725 279.478 34.823 229.419 o
-7 -5 2 4399.520 4328.780 124.655 13.889 o
-7 -5 3 372.769 379.480 42.568 154.596 o
-7 -5 4 3146.370 3250.970 114.429 18.214 o
-7 -5 5 1412.130 1336.450 76.305 44.828 o
-7 -5 6 930.528 900.134 57.668 78.199 o
-7 -5 7 2597.750 2548.630 106.194 22.053 o
-7 -5 8 198.921 135.185 82.393 46.564 o
-7 -5 9 2095.980 2182.560 122.905 18.296 o
-7 -4 1 4276.630 4106.700 92.637 20.409 o
-7 -4 2 1704.950 1708.640 64.315 54.152 o
-7 -4 3 3992.570 4081.930 103.670 18.500 o
-7 -4 4 3957.450 3897.180 94.908 20.859 o
-7 -4 5 870.051 875.507 47.872 106.264 o
-7 -4 6 4221.270 4252.560 123.403 14.334 o
-7 -4 7 109.190 93.912 39.369 198.874 o
-7 -4 8 3386.560 3770.640 155.938 10.844 o
-7 -4 9 1533.000 1404.290 159.321 11.967 o
-7 -4 10 1152.350 1158.120 115.931 22.186 o
-7 -3 1 9.473 24.706 17.525 1017.100 o
-7 -3 2 4690.350 4640.990 98.449 17.686 o
-7 -3 3 2802.910 2738.000 67.428 38.977 o
-7 -3 4 1796.060 1775.310 70.308 46.803 o
-7 -3 5 7018.470 6976.010 148.859 8.232 o
-7 -3 6 1.162 32.819 28.312 397.612 o
-7 -3 7 3198.990 3304.160 94.518 23.619 o
-7 -3 8 1263.710 1138.270 76.541 45.958 o
-7 -3 9 1136.750 1054.030 88.859 36.143 o
-7 -3 10 3174.000 3104.510 162.111 10.450 o
-7 -2 1 7143.590 7393.610 138.731 8.668 o
-7 -2 2 2538.040 2556.590 67.747 41.105 o
-7 -2 3 2583.620 2552.770 66.717 41.542 o
-7 -2 4 5969.100 5887.200 120.112 11.844 o
-7 -2 5 209.494 218.216 29.963 308.976 o
-7 -2 6 6170.170 6254.860 130.104 10.507 o
-7 -2 7 595.148 592.769 50.849 105.642 o
-7 -2 8 1748.040 1784.120 89.182 32.693 o
-7 -2 9 2488.020 2174.580 152.510 12.279 o
-7 -2 10 53.598 -14.285 69.166 66.912 o
-7 -1 1 3022.650 3059.660 79.346 30.526 o
-7 -1 2 3292.100 3323.400 77.765 29.540 o
-7 -1 3 6411.620 6422.150 129.555 10.274 o
-7 -1 4 94.653 78.610 22.836 555.620 o
-7 -1 5 5660.420 5773.460 113.919 12.955 o
-7 -1 6 991.148 1012.120 46.842 104.839 o
-7 -1 7 2213.580 2230.010 64.721 47.123 o
-7 -1 8 1564.970 1563.860 61.567 59.703 o
-7 -1 9 508.523 580.587 58.229 84.786 o
-7 -1 10 4384.000 4435.450 169.643 8.819 o
-7 0 1 992.141 1020.830 33.523 160.700 o
-7 0 2 7354.290 7431.610 129.644 9.102 o
-7 0 3 104.034 104.009 22.636 554.867 o
-7 0 4 4858.790 4808.190 100.753 16.788 o
-7 0 5 1485.060 1596.450 60.422 61.998 o
-7 0 6 1878.400 1847.410 61.835 54.744 o
-7 0 7 1662.230 1636.780 70.104 48.438 o
-7 0 8 520.203 449.149 36.283 190.617 o
-7 0 9 2374.980 2518.620 118.666 18.823 o
-7 0 10 131.479 129.995 61.557 83.001 o
-7 0 11 2900.180 2494.310 176.678 9.219 o
-7 1 1 4744.860 4811.250 88.492 19.367 o
-7 1 2 115.038 112.787 19.803 689.709 o
-7 1 3 9424.230 9340.810 164.450 5.796 o
-7 1 4 429.264 499.425 33.064 225.514 o
-7 1 5 3587.080 3578.960 81.610 26.422 o
-7 1 6 4448.440 4274.570 86.803 21.168 o
-7 1 7 801.731 788.484 44.599 121.554 o
-7 1 8 3186.520 3244.530 82.813 28.022 o
-7 1 9 57.271 150.803 70.612 63.775 o
-7 1 10 2247.800 2039.140 136.764 15.121 o
-7 2 1 180.037 224.138 23.827 460.717 o
-7 2 2 4588.770 4623.560 88.222 20.032 o
-7 2 3 244.327 254.288 22.959 461.918 o
-7 2 4 4651.580 4529.440 89.859 19.637 o
-7 2 5 3853.700 3779.860 103.928 18.997 o
-7 2 6 194.810 270.449 28.735 330.055 o
-7 2 7 4254.610 4111.040 101.376 18.465 o
-7 2 8 191.639 193.452 31.743 283.070 o
-7 2 9 2029.430 2163.780 149.635 12.980 o
-7 2 10 1549.930 1604.310 163.457 11.357 o
-7 3 1 4491.190 4569.140 101.813 17.486 o
-7 3 2 11.403 27.552 21.538 678.003 o
-7 3 3 4555.840 4674.940 87.720 20.161 o
-7 3 4 1920.400 1961.710 55.807 61.015 o
-7 3 5 1310.030 1309.560 76.886 44.902 o
-7 3 6 4867.390 4996.000 125.376 12.896 o
-7 3 7 166.109 198.501 34.376 247.517 o
-7 3 8 2738.870 2661.010 79.538 32.511 o
-7 3 9 1549.730 1605.160 99.982 27.730 o
-7 3 10 856.644 807.448 113.695 23.599 o
-7 4 1 281.849 259.363 29.191 308.836 o
-7 4 2 4718.120 4867.130 96.094 17.856 o
-7 4 3 1790.580 1923.320 52.372 67.823 o
-7 4 4 2863.640 2864.930 69.393 37.004 o
-7 4 5 4138.270 4251.180 134.077 12.848 o
-7 4 6 42.361 55.048 34.979 256.676 o
-7 4 7 2733.840 2664.170 95.279 25.445 o
-7 4 8 1005.500 984.642 55.268 81.865 o
-7 4 9 1529.730 1381.520 99.124 28.451 o
-7 4 10 2517.620 2618.110 354.120 2.500 o
-7 5 1 3370.850 3573.730 81.701 27.177 o
-7 5 2 2441.310 2424.890 60.870 47.758 o
-7 5 3 1519.060 1448.190 49.548 81.333 o
-7 5 4 3423.470 3333.260 83.296 26.822 o
-7 5 5 455.120 437.206 43.815 142.958 o
-7 5 6 4333.820 4340.070 125.058 13.897 o
-7 5 7 492.939 490.845 50.451 110.431 o
-7 5 8 1215.590 1263.240 95.268 31.446 o
-7 5 9 2616.100 2418.750 129.310 16.107 o
-7 6 1 3464.180 3448.250 81.266 27.227 o
-7 6 2 2237.070 2248.310 70.303 42.222 o
-7 6 3 4974.910 4981.500 123.787 12.993 o
-7 6 4 130.473 153.585 33.106 271.063 o
-7 6 5 4146.690 4051.660 152.528 10.666 o
-7 6 6 300.877 486.410 55.489 96.365 o
-7 6 7 3568.500 3418.540 142.915 12.477 o
-7 6 8 1683.270 1678.890 123.342 18.941 o
-7 6 9 259.655 287.472 85.079 43.323 o
-7 7 1 1816.200 1831.380 76.673 40.934 o
-7 7 2 4602.390 4925.460 137.428 11.700 o
-7 7 3 60.754 45.802 46.313 147.508 o
-7 7 4 3364.700 3212.590 131.860 14.452 o
-7 7 5 589.151 634.396 90.298 37.303 o
-7 7 6 2136.520 2118.580 122.894 18.288 o
-7 7 7 1844.140 1822.040 302.222 3.446 o
-7 7 8 725.411 651.424 86.009 40.416 o
-7 8 1 3331.830 3366.470 121.834 16.261 o
-7 8 2 109.415 67.186 43.016 168.229 o
-7 8 3 3750.780 3832.340 123.046 15.215 o
-7 8 4 585.938 770.808 78.771 47.906 o
-7 8 5 1725.710 1832.040 129.898 17.144 o
-7 8 6 1637.880 1940.680 159.820 11.740 o
-7 8 7 552.656 514.061 82.153 44.929 o
-7 9 1 294.903 298.693 55.337 98.409 o
-7 9 2 3216.760 3297.310 136.624 13.761 o
-7 9 3 168.183 257.121 59.579 87.340 o
-7 9 4 2247.170 2400.800 160.538 11.265 o
-7 9 5 992.105 820.347 107.636 25.960 o
-7 9 6 631.059 572.258 83.529 43.159 o
-7 10 1 3775.420 3859.350 170.842 9.124 o
-7 10 2 57.386 138.473 55.201 103.703 o
-7 10 3 1872.130 1680.480 102.602 25.760 o
-7 10 4 884.797 784.451 95.709 32.574 o
-7 10 5 569.931 526.431 98.749 31.609 o
-7 11 1 105.359 23.239 61.791 83.145 o
-7 11 2 3949.770 4238.750 169.125 9.110 o
-7 11 3 830.558 1025.090 90.804 35.713 o
-6 -13 1 1738.740 2082.930 156.900 12.070 o
-6 -13 2 249.741 266.887 84.499 43.965 o
-6 -12 1 556.285 608.785 99.519 31.092 o
-6 -12 2 3521.300 3523.840 236.386 5.252 o
-6 -12 3 151.733 97.329 74.088 57.673 o
-6 -12 4 2238.310 2376.190 198.481 7.631 o
-6 -12 5 686.011 637.851 137.872 16.460 o
-6 -11 1 4237.220 4525.170 164.106 9.342 o
-6 -11 2 254.473 245.346 61.102 82.350 o
-6 -11 3 3453.700 3407.470 175.325 8.959 o
-6 -11 4 1674.650 1492.490 129.100 17.542 o
-6 -11 5 1131.280 1194.360 117.352 21.693 o
-6 -11 6 1265.060 1224.470 102.869 27.351 o
-6 -10 1 22.479 -52.402 56.033 102.129 o
-6 -10 2 3563.200 3771.960 141.873 12.485 o
-6 -10 3 1047.800 1023.400 67.414 58.842 o
-6 -10 4 1710.740 1840.340 114.941 21.318 o
-6 -10 5 1619.620 1714.730 109.010 23.639 o
-6 -10 6 197.307 186.978 64.713 74.489 o
-6 -10 7 2432.270 2367.390 137.859 14.627 o
-6 -9 1 4991.550 5238.750 184.243 7.362 o
-6 -9 2 932.952 992.881 86.588 38.653 o
-6 -9 3 3521.380 3705.000 141.533 12.593 o
-6 -9 4 2621.260 2535.970 103.409 22.936 o
-6 -9 5 355.018 383.930 58.190 88.208 o
-6 -9 6 3010.910 2874.680 117.724 17.918 o
-6 -9 7 41.856 -3.883 53.517 111.607 o
-6 -9 8 1868.070 1798.900 116.023 20.780 o
-6 -8 1 150.902 159.542 54.474 104.802 o
-6 -8 2 4822.000 5018.560 168.895 8.537 o
-6 -8 3 3396.400 3481.760 189.903 7.808 o
-6 -8 4 160.379 155.706 44.102 156.894 o
-6 -8 5 3798.230 3687.180 110.731 17.655 o
-6 -8 6 138.236 123.932 30.809 310.295 o
-6 -8 7 2619.340 2733.010 188.756 8.229 o
-6 -8 8 1305.820 1237.300 109.548 24.332 o
-6 -8 9 202.109 236.487 81.327 47.588 o
-6 -7 1 3947.290 3725.760 166.312 9.486 o
-6 -7 2 6891.650 6336.300 572.195 0.937 o
-6 -7 3 688.713 616.441 58.061 82.550 o
-6 -7 4 8909.250 9061.710 255.476 3.519 o
-6 -7 5 936.096 951.508 48.184 102.694 o
-6 -7 6 1878.150 1947.890 73.503 42.843 o
-6 -7 7 2647.280 2716.780 107.774 21.303 o
-6 -7 8 1144.220 1068.120 70.300 53.998 o
-6 -7 9 3284.400 3191.150 201.928 7.068 o
-6 -7 10 17.624 -17.524 106.841 28.156 o
-6 -6 1 2102.060 2155.030 70.447 43.303 o
-6 -6 2 1423.930 1285.470 52.639 78.238 o
-6 -6 3 8570.120 8629.490 185.805 5.474 o
-6 -6 4 94.467 106.177 28.096 377.111 o
-6 -6 5 5626.770 5570.840 138.148 10.504 o
-6 -6 6 2404.710 2557.460 78.167 35.049 o
-6 -6 7 1417.080 1421.610 50.848 80.811 o
-6 -6 8 3587.280 3454.260 145.581 12.088 o
-6 -6 9 19.805 45.257 51.319 121.298 o
-6 -6 10 3749.180 3995.890 171.585 9.040 o
-6 -5 1 352.887 356.400 29.753 282.939 o
-6 -5 2 4762.650 4790.830 127.458 12.846 o
-6 -5 3 3.691 2.628 26.070 471.762 o
-6 -5 4 5631.440 5272.030 257.563 4.148 o
-6 -5 5 4001.440 3868.170 83.695 23.880 o
-6 -5 6 2391.930 2401.460 78.100 35.526 o
-6 -5 7 6067.540 5962.340 128.390 10.886 o
-6 -5 8 9.589 47.375 29.558 362.348 o
-6 -5 9 5291.890 5502.440 332.096 2.658 o
-6 -5 10 1202.760 1107.920 99.097 29.513 o
-6 -5 11 2345.620 2250.690 134.095 15.472 o
-6 -4 1 4417.320 4406.280 93.251 19.585 o
-6 -4 2 545.732 562.040 31.478 228.075 o
-6 -4 3 2360.370 2341.680 63.916 46.186 o
-6 -4 4 423.351 465.039 39.974 167.705 o
-6 -4 5 3469.830 3438.670 78.737 28.190 o
-6 -4 6 4652.020 4638.580 89.617 19.558 o
-6 -4 7 640.837 647.578 32.130 209.298 o
-6 -4 8 4679.620 4542.100 94.045 18.681 o
-6 -4 9 688.841 707.438 64.310 68.572 o
-6 -4 10 2312.510 2099.150 125.723 17.401 o
-6 -4 11 3106.220 2871.770 151.767 11.799 o
-6 -3 1 55.856 72.220 15.117 1202.470 o
-6 -3 2 7223.190 7064.140 139.186 8.695 o
-6 -3 3 1059.840 1067.710 36.916 139.219 o
-6 -3 4 2729.870 2716.510 76.330 34.150 o
-6 -3 5 3427.330 3556.190 82.130 26.845 o
-6 -3 6 85.525 129.708 22.615 558.229 o
-6 -3 7 7449.500 7414.440 123.890 9.423 o
-6 -3 8 743.673 719.932 33.956 184.042 o
-6 -3 9 2594.120 2594.220 106.952 21.775 o
-6 -3 10 2019.620 1948.740 120.591 19.144 o
-6 -3 11 1294.700 1139.600 100.091 28.756 o
-6 -2 1 7932.020 8110.360 153.453 7.169 o
-6 -2 2 1227.260 1279.340 41.569 111.060 o
-6 -2 3 6890.820 6799.430 128.401 9.807 o
-6 -2 4 2155.060 2201.180 58.038 54.329 o
-6 -2 5 592.581 529.626 31.497 224.926 o
-6 -2 6 5587.280 5610.820 96.508 15.462 o
-6 -2 7 127.954 156.285 25.354 438.885 o
-6 -2 8 2995.650 2981.300 62.113 40.189 o
-6 -2 9 1785.510 1680.900 46.286 80.162 o
-6 -2 10 588.690 637.219 58.581 82.460 o
-6 -2 11 2518.320 2460.140 203.090 7.244 o
-6 -2 12 234.526 203.371 80.061 49.015 o
-6 -1 1 2674.060 2734.470 58.852 45.996 o
-6 -1 2 6670.340 6591.590 123.923 10.448 o
-6 -1 3 3661.290 3810.830 88.553 23.528 o
-6 -1 4 2763.340 2678.570 93.460 26.050 o
-6 -1 5 4072.330 4089.190 75.461 25.768 o
-6 -1 6 409.443 402.723 23.337 383.182 o
-6 -1 7 5058.540 4954.780 107.259 15.254 o
-6 -1 8 2860.080 2834.110 62.318 41.590 o
-6 -1 9 1092.070 1054.600 39.006 129.223 o
-6 -1 10 2108.880 2072.490 79.456 36.804 o
-6 -1 11 14.944 -19.995 50.749 124.572 o
-6 -1 12 3484.830 3273.720 200.528 7.097 o
-6 0 1 6430.400 6498.680 115.861 11.449 o
-6 0 2 3258.940 3296.610 65.287 35.612 o
-6 0 3 648.244 563.858 25.783 280.301 o
-6 0 4 7867.490 7859.870 132.125 8.424 o
-6 0 5 7.983 10.699 15.177 1363.530 o
-6 0 6 4364.740 4236.360 74.779 24.635 o
-6 0 7 2440.410 2413.400 56.328 51.926 o
-6 0 8 1635.470 1668.290 48.068 79.907 o
-6 0 9 4694.050 4810.200 96.668 17.852 o
-6 0 10 12.027 19.765 36.935 234.183 o
-6 0 11 4969.200 4664.860 194.826 6.836 o
-6 0 12 414.246 383.096 93.235 35.795 o
-6 1 1 4108.640 4238.660 77.072 24.876 o
-6 1 2 1513.330 1496.820 39.887 103.496 o
-6 1 3 7121.260 6920.750 111.377 10.893 o
-6 1 4 1.261 17.670 16.787 1124.550 o
-6 1 5 3092.480 3027.680 60.234 40.472 o
-6 1 6 3509.180 3442.560 65.068 33.822 o
-6 1 7 1163.990 1190.170 38.463 125.719 o
-6 1 8 5064.910 4886.210 110.321 14.827 o
-6 1 9 3.307 29.291 26.045 468.963 o
-6 1 10 3357.880 3197.400 103.825 20.584 o
-6 1 11 491.299 425.368 60.198 80.991 o
-6 1 12 2220.820 2045.240 179.480 9.255 o
-6 2 1 2022.780 2155.370 57.407 56.716 o
-6 2 2 8457.950 8354.470 125.071 8.238 o
-6 2 3 25.996 35.251 15.759 1206.440 o
-6 2 4 7774.860 7681.290 135.002 8.378 o
-6 2 5 1434.900 1465.300 43.192 97.587 o
-6 2 6 1569.080 1529.910 46.915 84.966 o
-6 2 7 3790.300 3961.650 74.819 27.316 o
-6 2 8 155.092 123.974 26.392 406.304 o
-6 2 9 4693.180 4572.790 107.857 16.030 o
-6 2 10 534.608 598.879 58.967 82.449 o
-6 2 11 2124.820 2133.730 146.203 13.483 o
-6 2 12 1520.240 1662.220 240.114 5.427 o
-6 3 1 10728.000 11086.100 184.696 4.531 o
-6 3 2 168.851 170.011 19.239 666.827 o
-6 3 3 7186.370 7207.640 113.688 10.497 o
-6 3 4 995.559 940.268 36.858 145.633 o
-6 3 5 3055.820 3098.460 72.769 33.460 o
-6 3 6 4186.170 4224.560 104.622 17.804 o
-6 3 7 175.516 210.385 25.727 408.785 o
-6 3 8 4718.560 4726.760 110.569 15.417 o
-6 3 9 1306.700 1377.870 71.772 50.026 o
-6 3 10 1355.590 1289.590 81.037 40.976 o
-6 3 11 1724.780 1812.800 115.339 21.189 o
-6 3 12 140.139 235.103 99.035 32.414 o
-6 4 1 250.644 235.202 21.557 508.723 o
-6 4 2 3158.320 3204.600 69.346 34.376 o
-6 4 3 387.782 462.400 25.680 335.475 o
-6 4 4 6704.630 6635.970 109.927 11.627 o
-6 4 5 2806.520 2802.700 68.424 38.125 o
-6 4 6 1013.560 1036.670 40.594 126.236 o
-6 4 7 4574.420 4637.800 104.395 16.789 o
-6 4 8 68.425 77.903 33.980 267.940 o
-6 4 9 2221.210 2336.230 92.038 28.770 o
-6 4 10 3342.480 3339.890 156.657 10.912 o
-6 4 11 533.893 501.978 75.219 53.139 o
-6 5 1 5625.900 5722.010 97.508 15.160 o
-6 5 2 804.677 763.736 32.939 185.338 o
-6 5 3 4611.670 4524.070 90.954 19.502 o
-6 5 4 4861.500 5029.500 91.805 18.201 o
-6 5 5 1610.520 1538.620 51.189 75.709 o
-6 5 6 8740.760 8749.950 177.208 5.702 o
-6 5 7 6.204 23.202 34.516 268.282 o
-6 5 8 4440.950 4515.490 169.711 8.768 o
-6 5 9 1302.350 1508.550 87.114 36.056 o
-6 5 10 1056.860 924.075 91.951 34.415 o
-6 5 11 2699.100 2688.070 173.930 9.520 o
-6 6 1 340.722 358.414 27.012 329.815 o
-6 6 2 2188.790 2210.000 54.812 57.431 o
-6 6 3 1715.010 1741.070 53.527 68.514 o
-6 6 4 1703.040 1660.180 56.089 65.332 o
-6 6 5 4925.990 5150.960 120.010 13.452 o
-6 6 6 55.714 113.067 36.202 236.761 o
-6 6 7 2757.410 2748.220 97.185 24.560 o
-6 6 8 974.379 1159.500 79.499 44.440 o
-6 6 9 1163.440 1206.660 141.315 15.275 o
-6 6 10 2004.890 2122.900 161.011 11.380 o
-6 6 11 213.662 182.651 146.005 14.991 o
-6 7 1 6563.250 6668.270 132.417 9.812 o
-6 7 2 3766.030 3624.730 88.398 23.541 o
-6 7 3 570.239 572.712 36.114 184.677 o
-6 7 4 4356.640 4485.010 116.761 15.087 o
-6 7 5 14.584 33.531 33.454 284.046 o
-6 7 6 3507.140 3710.100 129.478 14.452 o
-6 7 7 1787.940 1717.960 86.664 34.209 o
-6 7 8 1786.350 1988.300 94.160 29.520 o
-6 7 9 1849.930 1820.730 106.594 24.055 o
-6 7 10 114.707 20.286 70.029 64.874 o
-6 8 1 1746.330 1692.930 53.357 68.673 o
-6 8 2 752.366 777.046 41.374 137.964 o
-6 8 3 3017.490 2945.120 97.594 23.519 o
-6 8 4 176.267 179.934 42.228 169.156 o
-6 8 5 1971.670 2071.600 90.178 30.912 o
-6 8 6 1000.240 1018.300 70.063 55.531 o
-6 8 7 1251.180 1232.630 89.290 35.183 o
-6 8 8 2198.470 2183.860 132.637 15.934 o
-6 8 9 16.108 -20.227 58.225 94.677 o
-6 9 1 2280.870 2265.350 79.477 35.525 o
-6 9 2 3986.850 4069.510 121.032 15.124 o
-6 9 3 0.853 -2.687 39.636 204.668 o
-6 9 4 2718.210 2841.810 124.275 16.834 o
-6 9 5 2160.850 2186.210 142.056 14.149 o
-6 9 6 1523.310 1507.360 131.090 17.184 o
-6 9 7 2183.990 2129.560 133.788 15.732 o
-6 9 8 418.825 391.130 102.767 29.620 o
-6 10 1 2793.260 2923.180 124.446 16.659 o
-6 10 2 169.260 151.703 48.143 132.579 o
-6 10 3 3775.140 3912.810 135.912 13.084 o
-6 10 4 471.334 665.226 70.332 60.088 o
-6 10 5 1524.580 1461.190 96.575 29.677 o
-6 10 6 2505.080 2577.120 141.684 13.815 o
-6 10 7 175.054 147.691 72.903 59.286 o
-6 11 1 226.739 265.033 57.863 91.594 o
-6 11 2 3195.620 3492.580 272.019 4.080 o
-6 11 3 197.255 232.529 60.965 83.373 o
-6 11 4 1676.650 1744.130 106.332 24.552 o
-6 11 5 1608.080 1673.460 116.668 21.018 o
-6 11 6 14.508 45.234 66.193 73.141 o
-6 12 1 2666.880 2770.360 204.626 7.082 o
-6 12 2 146.646 171.865 54.823 103.484 o
-6 12 3 2677.650 2854.610 138.139 14.170 o
-6 12 4 943.830 1100.970 93.456 33.482 o
-5 -14 1 2319.960 2348.040 138.291 14.647 o
-5 -14 2 622.902 652.643 90.867 36.749 o
-5 -13 1 742.005 747.787 99.691 30.511 o
-5 -13 2 2114.310 1850.810 119.332 19.435 o
-5 -13 3 2702.230 2755.220 144.301 13.179 o
-5 -13 4 260.886 162.270 65.393 72.584 o
-5 -13 5 3741.230 3927.250 450.649 1.538 o
-5 -12 1 1549.560 1632.110 143.295 14.521 o
-5 -12 2 3136.040 2858.900 167.504 9.952 o
-5 -12 3 192.184 184.892 69.638 64.629 o
-5 -12 4 3917.120 3604.420 176.632 8.626 o
-5 -12 5 251.980 357.207 67.848 66.970 o
-5 -12 6 1453.240 1247.000 127.208 18.346 o
-5 -11 1 1516.610 1478.600 97.879 28.996 o
-5 -11 2 435.193 439.496 54.201 98.742 o
-5 -11 3 2182.770 2109.430 130.462 16.450 o
-5 -11 4 454.921 488.451 69.049 62.910 o
-5 -11 5 1915.010 1863.790 88.667 32.289 o
-5 -11 6 1207.870 1152.620 81.102 41.894 o
-5 -11 7 423.230 401.387 88.195 39.801 o
-5 -11 8 1568.980 1507.150 190.687 8.478 o
-5 -10 1 459.207 448.211 38.935 173.723 o
-5 -10 2 5624.760 5652.290 215.263 5.549 o
-5 -10 3 490.656 427.610 45.789 131.589 o
-5 -10 4 3518.400 3464.000 103.155 20.166 o
-5 -10 5 2239.210 2192.060 85.031 32.570 o
-5 -10 6 712.300 732.122 67.908 61.977 o
-5 -10 7 3514.210 3379.030 117.807 16.828 o
-5 -10 8 1.533 -4.324 54.309 109.015 o
-5 -10 9 2652.250 2589.320 165.589 10.434 o
-5 -9 1 4394.880 4324.020 158.994 9.780 o
-5 -9 2 33.596 70.413 47.919 138.312 o
-5 -9 3 4880.370 5272.510 135.569 11.520 o
-5 -9 4 2471.530 2337.010 113.121 20.344 o
-5 -9 5 1455.890 1439.900 59.567 64.504 o
-5 -9 6 2569.760 2539.130 81.687 32.366 o
-5 -9 7 2.622 -17.585 37.603 227.272 o
-5 -9 8 2536.280 2423.090 107.902 21.745 o
-5 -9 9 334.938 233.618 78.320 50.696 o
-5 -9 10 928.117 860.327 129.279 18.394 o
-5 -8 1 234.359 284.118 30.785 287.324 o
-5 -8 2 6450.230 7020.540 204.579 5.616 o
-5 -8 3 3241.090 3455.010 125.984 15.511 o
-5 -8 4 2475.430 2364.200 78.396 35.035 o
-5 -8 5 5649.950 5622.010 140.452 10.251 o
-5 -8 6 1.670 29.015 19.319 846.508 o
-5 -8 7 4965.100 5158.150 116.069 13.941 o
-5 -8 8 827.227 741.202 51.243 97.935 o
-5 -8 9 2041.100 2094.160 93.976 28.733 o
-5 -8 10 1782.010 1932.820 290.073 3.734 o
-5 -7 1 5116.510 4922.740 151.842 9.828 o
-5 -7 2 1215.820 1217.980 69.177 54.342 o
-5 -7 3 1713.270 1781.050 69.215 48.450 o
-5 -7 4 7206.210 7252.010 167.034 7.032 o
-5 -7 5 61.781 68.960 29.823 345.729 o
-5 -7 6 7318.740 7243.330 140.569 8.484 o
-5 -7 7 463.223 407.624 27.671 294.565 o
-5 -7 8 2561.030 2544.760 61.077 46.031 o
-5 -7 9 1918.050 1830.630 138.156 15.191 o
-5 -7 10 323.202 308.416 59.158 86.388 o
-5 -7 11 3598.070 3694.700 302.805 3.305 o
-5 -6 1 1089.190 1047.660 40.337 124.202 o
-5 -6 2 3209.220 3047.810 86.130 26.972 o
-5 -6 3 8766.320 8837.120 167.524 6.033 o
-5 -6 4 143.642 144.126 22.957 517.544 o
-5 -6 5 8574.750 8640.440 148.592 6.940 o
-5 -6 6 1959.650 1965.350 50.622 67.517 o
-5 -6 7 4999.770 4926.340 96.216 17.215 o
-5 -6 8 4495.700 4564.350 111.221 15.765 o
-5 -6 9 873.469 882.211 50.468 97.853 o
-5 -6 10 3618.410 3760.930 161.679 10.096 o
-5 -6 11 131.539 97.416 66.799 70.835 o
-5 -6 12 2513.550 2682.300 168.151 10.191 o
-5 -5 1 7222.370 7375.250 169.873 6.855 o
-5 -5 2 4009.630 4235.110 110.165 16.979 o
-5 -5 3 2817.410 2871.470 75.951 33.554 o
-5 -5 4 11770.600 11337.400 217.643 3.605 o
-5 -5 5 1405.130 1347.940 36.279 120.592 o
-5 -5 6 5126.900 5214.160 92.971 17.246 o
-5 -5 7 3469.600 3402.930 78.332 28.420 o
-5 -5 8 1703.740 1793.670 42.004 89.130 o
-5 -5 9 3514.330 3645.680 105.740 19.341 o
-5 -5 10 108.880 143.814 54.994 103.652 o
-5 -5 11 3388.750 3334.680 155.706 10.998 o
-5 -5 12 896.825 879.681 106.081 26.781 o
-5 -4 1 5451.610 5442.370 117.943 12.920 o
-5 -4 2 1488.820 1525.540 44.704 91.743 o
-5 -4 3 9969.580 9923.460 196.679 4.579 o
-5 -4 4 80.290 85.385 16.387 1001.810 o
-5 -4 5 3161.640 3125.220 65.390 36.679 o
-5 -4 6 7091.240 7345.270 122.488 9.853 o
-5 -4 7 996.767 1023.950 27.467 196.506 o
-5 -4 8 7211.760 7074.770 103.986 11.321 o
-5 -4 9 10.786 16.528 15.962 1224.230 o
-5 -4 10 3251.130 3089.180 102.671 21.241 o
-5 -4 11 1924.350 1815.460 158.408 11.834 o
-5 -4 12 675.568 619.243 142.059 15.538 o
-5 -3 1 1126.190 1136.120 31.575 158.942 o
-5 -3 2 3226.340 3089.240 68.452 34.777 o
-5 -3 3 64.583 88.000 19.154 778.608 o
-5 -3 4 5896.540 5780.950 103.782 13.867 o
-5 -3 5 1213.810 1206.650 37.572 126.717 o
-5 -3 6 1688.940 1587.470 43.674 88.489 o
-5 -3 7 4439.420 4432.610 70.322 25.248 o
-5 -3 8 45.392 68.610 15.867 1126.920 o
-5 -3 9 4705.460 4700.650 84.059 20.552 o
-5 -3 10 877.299 867.175 47.511 107.406 o
-5 -3 11 1663.560 1666.140 129.260 17.432 o
-5 -3 12 2779.040 2591.570 289.395 3.683 o
-5 -3 13 99.520 184.802 84.676 44.339 o
-5 -2 1 8132.720 8257.910 151.561 7.122 o
-5 -2 2 1435.470 1527.080 50.953 79.313 o
-5 -2 3 3855.100 3818.480 78.587 26.062 o
-5 -2 4 3523.080 3513.570 66.912 32.711 o
-5 -2 5 2165.870 2181.460 49.194 64.677 o
-5 -2 6 5652.240 5550.610 91.060 16.194 o
-5 -2 7 2.790 21.043 14.822 1427.950 o
-5 -2 8 8354.440 8467.510 126.917 8.173 o
-5 -2 9 573.759 578.177 32.133 218.241 o
-5 -2 10 2613.230 2480.130 66.841 41.500 o
-5 -2 11 3867.000 3679.750 132.410 13.629 o
-5 -2 12 200.611 212.448 61.228 82.754 o
-5 -2 13 2056.190 1815.980 236.072 5.549 o
-5 -1 1 22.409 27.124 11.114 2321.830 o
-5 -1 2 3505.290 3503.830 76.957 28.611 o
-5 -1 3 4154.880 4022.730 80.522 24.073 o
-5 -1 4 2444.560 2308.630 43.639 66.103 o
-5 -1 5 4248.910 4138.740 79.011 24.005 o
-5 -1 6 69.712 70.317 14.557 1254.060 o
-5 -1 7 6839.300 6967.240 108.084 11.454 o
-5 -1 8 2629.610 2604.800 53.331 51.636 o
-5 -1 9 2810.870 2771.650 56.696 46.255 o
-5 -1 10 2951.390 2885.030 75.024 33.357 o
-5 -1 11 408.595 349.111 39.817 172.449 o
-5 -1 12 3071.720 3185.550 145.594 12.562 o
-5 -1 13 323.641 315.502 93.901 35.566 o
-5 0 1 19231.300 19551.100 295.432 1.649 o
-5 0 2 1175.260 1135.550 30.512 161.073 o
-5 0 3 6890.420 6774.620 104.420 11.834 o
-5 0 4 6874.360 6737.990 101.485 12.147 o
-5 0 5 560.585 591.416 22.073 347.943 o
-5 0 6 8339.760 8354.450 121.080 8.537 o
-5 0 7 1472.410 1486.920 45.544 90.635 o
-5 0 8 4889.790 4928.130 83.933 19.804 o
-5 0 9 6081.930 5884.420 99.641 14.027 o
-5 0 10 556.440 503.001 36.862 182.033 o
-5 0 11 2771.250 2594.330 104.520 22.196 o
-5 0 12 203.552 253.459 52.419 111.032 o
-5 0 13 2508.610 2492.690 281.553 3.902 o
-5 1 1 1802.380 1957.000 46.697 76.400 o
-5 1 2 4697.580 4755.670 75.261 22.511 o
-5 1 3 6286.400 6263.010 103.581 13.011 o
-5 1 4 126.493 167.482 18.041 770.625 o
-5 1 5 6285.200 5973.480 95.190 14.181 o
-5 1 6 402.319 376.141 21.741 425.320 o
-5 1 7 4491.000 4428.560 80.361 22.417 o
-5 1 8 5161.420 5111.700 91.103 17.605 o
-5 1 9 349.380 388.646 26.835 328.738 o
-5 1 10 5713.470 5468.090 140.917 10.219 o
-5 1 11 112.169 74.116 41.564 179.492 o
-5 1 12 3543.960 4001.490 206.541 6.638 o
-5 1 13 811.440 811.476 158.930 12.403 o
-5 2 1 8972.360 9360.590 144.945 6.718 o
-5 2 2 11411.200 11587.800 161.285 4.813 o
-5 2 3 285.022 312.183 18.379 593.287 o
-5 2 4 11939.800 12042.500 184.313 4.117 o
-5 2 5 121.549 117.404 18.393 772.281 o
-5 2 6 5480.040 5458.600 92.966 16.320 o
-5 2 7 1818.950 1765.570 46.534 78.207 o
-5 2 8 2611.300 2622.060 63.198 43.664 o
-5 2 9 4292.020 4185.550 88.522 21.278 o
-5 2 10 36.163 59.522 35.169 254.320 o
-5 2 11 4549.700 4428.190 152.397 10.299 o
-5 2 12 782.563 815.682 69.625 58.468 o
-5 2 13 1106.590 1129.180 114.270 22.864 o
-5 3 1 5938.830 6165.990 104.375 13.463 o
-5 3 2 585.084 571.708 24.153 312.423 o
-5 3 3 9808.170 9935.080 144.196 6.214 o
-5 3 4 1171.680 1234.820 36.627 131.549 o
-5 3 5 5868.910 5840.660 110.628 13.039 o
-5 3 6 1292.990 1335.280 41.083 109.573 o
-5 3 7 3031.960 3009.750 62.905 39.344 o
-5 3 8 3351.530 3321.690 71.506 32.020 o
-5 3 9 15.209 25.640 28.609 387.413 o
-5 3 10 3371.630 3320.990 118.500 16.924 o
-5 3 11 862.114 1066.240 66.702 61.293 o
-5 3 12 1407.230 1209.820 111.791 23.323 o
-5 3 13 2004.870 1951.520 120.940 19.065 o
-5 4 1 1574.220 1585.860 40.356 99.135 o
-5 4 2 12294.100 12530.800 193.173 3.819 o
-5 4 3 631.836 635.252 27.766 254.106 o
-5 4 4 7205.490 7221.580 119.655 10.017 o
-5 4 5 3169.800 3293.220 73.196 32.199 o
-5 4 6 2177.020 2292.060 59.410 52.216 o
-5 4 7 7339.790 7316.680 122.151 9.676 o
-5 4 8 95.077 137.590 24.947 464.012 o
-5 4 9 4482.100 4409.180 107.081 16.647 o
-5 4 10 1137.530 1186.590 63.093 63.855 o
-5 4 11 743.814 679.779 69.055 60.116 o
-5 4 12 2786.340 2823.720 126.796 16.228 o
-5 5 1 4332.990 4396.370 81.148 22.746 o
-5 5 2 349.844 372.009 24.221 382.579 o
-5 5 3 3848.250 3891.720 79.199 25.753 o
-5 5 4 2571.010 2552.300 59.490 47.204 o
-5 5 5 1713.510 1719.220 47.203 79.516 o
-5 5 6 2600.440 2637.510 63.265 43.638 o
-5 5 7 197.103 189.873 28.162 348.280 o
-5 5 8 5733.810 5642.700 128.519 11.331 o
-5 5 9 1102.230 1182.340 66.849 58.532 o
-5 5 10 989.222 968.735 88.177 37.262 o
-5 5 11 2385.410 2325.920 133.572 15.506 o
-5 5 12 66.295 42.985 61.343 84.630 o
-5 6 1 210.497 210.093 22.585 493.477 o
-5 6 2 6305.810 6113.950 112.310 12.153 o
-5 6 3 1876.200 1801.410 57.779 59.966 o
-5 6 4 2935.210 2989.050 69.869 35.953 o
-5 6 5 6856.050 7033.330 112.078 11.053 o
-5 6 6 135.209 162.322 25.942 418.940 o
-5 6 7 5956.750 5882.720 111.954 12.750 o
-5 6 8 250.281 205.327 35.302 228.718 o
-5 6 9 2723.560 2675.910 119.269 18.087 o
-5 6 10 3356.890 3347.080 161.956 10.312 o
-5 6 11 420.017 405.877 97.255 32.952 o
-5 6 12 2584.090 2382.620 199.837 7.459 o
-5 7 1 2901.720 2912.280 69.705 36.460 o
-5 7 2 364.478 399.169 26.461 331.777 o
-5 7 3 2599.540 2571.570 61.785 45.038 o
-5 7 4 3600.320 3625.080 79.986 26.869 o
-5 7 5 553.733 593.802 36.291 183.700 o
-5 7 6 3931.380 4019.330 86.151 23.146 o
-5 7 7 117.400 180.856 33.438 266.039 o
-5 7 8 1964.900 1868.490 81.312 36.689 o
-5 7 9 1207.970 1041.920 79.822 43.309 o
-5 7 10 374.732 366.491 71.690 59.498 o
-5 7 11 2633.570 2396.100 140.196 14.038 o
-5 8 1 2289.370 2269.930 72.168 40.415 o
-5 8 2 3825.010 3818.290 80.266 25.616 o
-5 8 3 3460.080 3438.270 75.140 29.671 o
-5 8 4 1012.370 975.148 37.694 140.051 o
-5 8 5 6406.470 6532.250 131.339 10.082 o
-5 8 6 597.090 566.768 53.608 96.703 o
-5 8 7 4345.400 4446.710 119.983 14.604 o
-5 8 8 2293.770 2142.750 87.605 31.062 o
-5 8 9 971.792 901.654 77.352 47.287 o
-5 8 10 1901.120 1823.730 161.553 11.420 o
-5 8 11 13.387 26.502 69.487 66.453 o
-5 9 1 3038.810 3026.730 74.108 33.048 o
-5 9 2 4184.420 4024.440 89.742 21.462 o
-5 9 3 262.434 295.077 28.632 318.992 o
-5 9 4 4643.790 4633.390 116.371 14.663 o
-5 9 5 389.664 343.246 46.778 130.958 o
-5 9 6 3085.640 2904.670 123.382 16.542 o
-5 9 7 3457.320 3434.810 160.088 10.437 o
-5 9 8 1403.140 1320.870 79.383 42.102 o
-5 9 9 2191.770 2288.110 120.938 18.622 o
-5 9 10 3.257 -7.421 66.737 72.187 o
-5 10 1 2661.240 2494.600 94.723 26.092 o
-5 10 2 449.471 464.750 47.772 122.907 o
-5 10 3 5575.890 5828.820 191.761 6.633 o
-5 10 4 174.612 244.427 54.082 105.189 o
-5 10 5 3073.680 2983.780 130.662 15.077 o
-5 10 6 1689.280 1600.770 179.243 9.498 o
-5 10 7 1206.040 1231.030 98.078 29.919 o
-5 10 8 3701.460 3631.750 152.978 11.034 o
-5 10 9 85.421 79.195 62.258 81.846 o
-5 11 1 493.345 443.316 49.165 116.077 o
-5 11 2 2381.560 2323.370 101.336 24.435 o
-5 11 3 181.170 231.885 57.461 93.639 o
-5 11 4 4258.450 4492.140 169.818 8.849 o
-5 11 5 947.514 1016.670 84.613 40.191 o
-5 11 6 1269.430 1330.060 94.532 31.650 o
-5 11 7 1750.540 1839.390 123.687 18.684 o
-5 11 8 9.322 40.821 69.270 66.853 o
-5 12 1 2683.080 2851.040 117.125 18.550 o
-5 12 2 23.871 73.545 46.911 144.469 o
-5 12 3 1983.460 1999.460 111.992 21.748 o
-5 12 4 247.256 163.077 61.413 82.051 o
-5 12 5 1449.560 1396.010 100.033 28.165 o
-5 12 6 1195.660 1171.550 115.292 22.351 o
-5 13 1 92.897 60.734 58.485 92.599 o
-5 13 2 1857.220 1833.110 110.422 22.625 o
-5 13 3 376.734 388.105 71.351 59.959 o
-5 13 4 1421.100 1385.120 101.867 27.351 o
-4 -15 1 577.112 696.934 87.788 39.285 o
-4 -14 1 3323.270 3130.950 154.047 11.296 o
-4 -14 2 150.137 63.161 58.307 92.457 o
-4 -14 3 1942.410 1808.570 113.627 21.427 o
-4 -14 4 2326.280 2225.090 161.417 11.158 o
-4 -13 1 195.695 189.882 43.039 162.263 o
-4 -13 2 2638.220 2556.890 113.315 19.847 o
-4 -13 3 1752.480 1610.600 105.699 24.789 o
-4 -13 4 426.315 453.370 66.539 67.769 o
-4 -13 5 4076.920 4500.350 294.043 3.435 o
-4 -13 6 3.042 87.234 123.760 20.971 o
-4 -12 1 3362.730 3305.640 103.680 20.504 o
-4 -12 2 964.187 971.010 47.949 102.520 o
-4 -12 3 1424.220 1421.640 62.333 60.841 o
-4 -12 4 3323.750 3213.810 136.589 13.708 o
-4 -12 5 75.431 77.387 47.745 138.135 o
-4 -12 6 2719.000 2815.830 116.374 18.713 o
-4 -12 7 922.570 739.613 92.415 34.715 o
-4 -12 8 1081.290 1327.020 162.174 11.751 o
-4 -11 1 2730.340 2757.550 85.052 29.632 o
-4 -11 2 1584.250 1513.040 56.114 67.861 o
-4 -11 3 4693.540 4651.470 101.095 17.171 o
-4 -11 4 36.301 38.647 23.610 553.766 o
-4 -11 5 5579.430 5588.700 128.077 11.549 o
-4 -11 6 2128.970 2162.050 78.737 36.973 o
-4 -11 7 1141.690 1210.920 65.538 59.954 o
-4 -11 8 3476.120 3651.160 153.591 11.098 o
-4 -11 9 64.010 75.634 64.067 77.537 o
-4 -10 1 2063.190 1971.280 62.664 51.505 o
-4 -10 2 4388.870 4277.620 101.384 18.041 o
-4 -10 3 115.258 136.255 22.766 537.936 o
-4 -10 4 3783.360 3873.320 92.648 21.921 o
-4 -10 5 1068.800 1026.340 41.180 122.098 o
-4 -10 6 2866.330 3001.970 84.593 28.892 o
-4 -10 7 3960.390 4194.430 117.610 15.679 o
-4 -10 8 8.776 28.628 45.791 152.683 o
-4 -10 9 1929.510 1820.040 131.678 16.552 o
-4 -10 10 329.258 268.625 87.622 40.743 o
-4 -9 1 8218.450 8162.140 174.130 6.111 o
-4 -9 2 209.043 178.203 26.757 378.724 o
-4 -9 3 7471.380 7448.470 149.758 7.783 o
-4 -9 4 3191.640 3202.790 80.533 29.024 o
-4 -9 5 6077.820 5987.450 126.445 11.050 o
-4 -9 6 4575.170 4627.060 135.151 12.130 o
-4 -9 7 336.693 333.580 28.447 307.457 o
-4 -9 8 5826.630 5885.430 132.721 10.723 o
-4 -9 9 280.080 287.110 42.097 163.458 o
-4 -9 10 2610.240 2626.880 457.015 1.515 o
-4 -9 11 1909.850 1643.860 260.809 4.594 o
-4 -8 1 168.820 197.424 19.164 661.929 o
-4 -8 2 5492.170 5401.590 141.477 10.360 o
-4 -8 3 820.492 905.337 47.296 109.122 o
-4 -8 4 3828.350 3747.520 88.226 23.236 o
-4 -8 5 3312.220 3290.760 71.802 32.156 o
-4 -8 6 1841.220 1827.230 81.369 37.298 o
-4 -8 7 4511.300 4530.330 82.041 21.792 o
-4 -8 8 31.357 50.173 18.779 854.621 o
-4 -8 9 2535.820 2608.780 87.781 29.316 o
-4 -8 10 1605.210 1726.550 100.201 27.363 o
-4 -8 11 955.936 888.188 79.634 45.025 o
-4 -7 1 7152.650 6982.900 257.649 3.843 o
-4 -7 2 677.821 637.518 44.494 128.419 o
-4 -7 3 6595.110 6766.710 188.973 6.285 o
-4 -7 4 1407.300 1390.240 58.282 67.448 o
-4 -7 5 1981.490 2113.130 50.207 66.637 o
-4 -7 6 7244.900 7052.800 145.608 8.276 o
-4 -7 7 75.444 111.066 17.497 887.977 o
-4 -7 8 5209.130 5300.850 100.811 15.732 o
-4 -7 9 1247.440 1175.480 43.059 107.366 o
-4 -7 10 1445.290 1678.980 125.284 18.661 o
-4 -7 11 4000.070 3893.270 207.836 6.474 o
-4 -7 12 24.542 -30.929 69.734 65.998 o
-4 -6 1 484.191 515.406 41.007 156.838 o
-4 -6 2 6832.420 6809.260 160.954 7.645 o
-4 -6 3 2220.960 2429.650 72.393 40.182 o
-4 -6 4 2267.780 2321.410 69.349 42.521 o
-4 -6 5 5109.300 4966.200 78.347 20.307 o
-4 -6 6 47.965 79.817 13.632 1442.290 o
-4 -6 7 7233.670 7257.260 161.610 7.303 o
-4 -6 8 2218.770 2153.460 71.844 41.449 o
-4 -6 9 1775.270 1782.860 48.498 75.441 o
-4 -6 10 2057.730 1908.010 114.473 20.910 o
-4 -6 11 2.229 35.707 63.234 80.263 o
-4 -6 12 3874.700 3780.320 248.271 4.743 o
-4 -5 1 7079.650 6695.500 132.998 9.356 o
-4 -5 2 6826.220 7195.500 179.609 6.572 o
-4 -5 3 1608.770 1524.240 44.466 89.427 o
-4 -5 4 9700.240 9622.660 150.603 6.108 o
-4 -5 5 352.487 384.654 17.758 560.187 o
-4 -5 6 5664.450 5777.080 92.305 15.779 o
-4 -5 7 3009.330 2956.110 58.922 42.218 o
-4 -5 8 2188.880 2347.770 57.700 53.552 o
-4 -5 9 3878.400 3740.450 89.995 22.591 o
-4 -5 10 58.168 100.012 30.657 326.230 o
-4 -5 11 3316.110 3081.150 174.953 9.111 o
-4 -5 12 337.807 353.228 78.097 50.714 o
-4 -5 13 2192.580 2196.920 156.631 11.856 o
-4 -4 1 2608.070 2690.980 81.613 31.927 o
-4 -4 2 3604.040 3336.790 69.812 31.479 o
-4 -4 3 18289.100 18840.700 280.090 1.814 o
-4 -4 4 16.769 18.924 12.338 1971.520 o
-4 -4 5 10164.500 9886.670 143.038 6.104 o
-4 -4 6 1095.320 1097.220 37.018 136.454 o
-4 -4 7 3290.360 3364.170 67.087 34.325 o
-4 -4 8 4605.190 4661.290 80.605 21.673 o
-4 -4 9 231.286 242.265 18.788 627.348 o
-4 -4 10 3122.910 3174.620 102.129 21.582 o
-4 -4 11 570.100 644.572 69.410 60.945 o
-4 -4 12 3078.440 3207.740 184.214 8.383 o
-4 -4 13 1708.090 1612.650 137.636 15.535 o
-4 -3 1 2722.540 2776.690 52.013 50.829 o
-4 -3 2 8367.300 8417.350 143.660 7.336 o
-4 -3 3 219.756 190.100 15.006 877.627 o
-4 -3 4 15522.700 15724.800 239.506 2.487 o
-4 -3 5 2348.670 2284.520 39.432 73.357 o
-4 -3 6 3905.240 3906.300 68.814 29.071 o
-4 -3 7 6533.700 6450.720 104.476 12.470 o
-4 -3 8 110.166 106.649 16.055 979.558 o
-4 -3 9 8974.680 8689.350 143.947 6.928 o
-4 -3 10 134.594 111.296 29.257 342.618 o
-4 -3 11 2793.520 2724.910 96.400 24.785 o
-4 -3 12 2641.330 2559.200 131.900 15.486 o
-4 -3 13 1007.900 916.489 110.380 24.674 o
-4 -2 1 4783.080 4781.240 91.113 18.781 o
-4 -2 2 1479.870 1545.200 42.490 97.067 o
-4 -2 3 3020.640 2829.990 53.245 46.562 o
-4 -2 4 3138.710 3268.200 60.287 39.224 o
-4 -2 5 5507.360 5377.290 85.569 17.521 o
-4 -2 6 5674.980 5717.960 92.173 15.833 o
-4 -2 7 707.427 748.830 24.771 269.439 o
-4 -2 8 5845.230 5776.210 97.085 14.809 o
-4 -2 9 348.421 340.748 24.547 379.517 o
-4 -2 10 4645.650 4652.430 120.655 14.000 o
-4 -2 11 3775.320 3639.670 117.010 16.436 o
-4 -2 12 539.868 607.894 60.535 78.557 o
-4 -2 13 2946.110 3036.600 186.136 8.297 o
-4 -2 14 28.202 55.882 127.948 19.617 o
-4 -1 1 461.039 451.445 16.651 523.329 o
-4 -1 2 17295.400 17308.500 273.842 1.981 o
-4 -1 3 1635.630 1514.530 31.034 123.542 o
-4 -1 4 10997.300 10720.100 146.270 5.487 o
-4 -1 5 5321.010 5186.950 77.731 19.559 o
-4 -1 6 1793.910 1798.080 37.959 95.188 o
-4 -1 7 9110.930 9059.690 128.075 7.440 o
-4 -1 8 79.591 78.457 16.479 998.093 o
-4 -1 9 7188.400 7071.180 113.510 10.576 o
-4 -1 10 2260.300 2280.720 61.083 49.845 o
-4 -1 11 1803.540 1804.300 65.410 51.628 o
-4 -1 12 3861.340 3791.960 183.111 8.105 o
-4 -1 13 57.398 58.531 55.762 102.225 o
-4 -1 14 1828.900 1833.610 115.915 20.845 o
-4 0 1 7909.930 8012.960 122.326 8.920 o
-4 0 2 1198.990 1168.950 28.520 168.201 o
-4 0 3 5522.330 5460.000 80.770 18.184 o
-4 0 4 6562.070 6456.880 91.761 13.757 o
-4 0 5 2666.530 2759.590 50.992 52.418 o
-4 0 6 5958.230 6000.940 94.230 14.808 o
-4 0 7 0.865 9.037 14.970 1421.000 o
-4 0 8 1758.980 1800.790 43.404 84.916 o
-4 0 9 2096.840 2128.220 53.727 60.343 o
-4 0 10 1467.780 1331.800 43.759 97.035 o
-4 0 11 6032.630 5961.550 136.639 10.164 o
-4 0 12 32.153 79.059 51.547 119.679 o
-4 0 13 1674.880 1490.590 140.849 14.955 o
-4 0 14 1095.980 975.994 105.718 26.544 o
-4 1 1 957.937 950.170 27.677 202.065 o
-4 1 2 26078.100 26523.100 336.659 1.052 o
-4 1 3 4269.820 4225.690 69.685 26.512 o
-4 1 4 8000.060 8131.500 126.989 8.534 o
-4 1 5 8920.020 8943.990 135.015 7.279 o
-4 1 6 873.157 886.076 28.899 204.075 o
-4 1 7 10947.300 10826.200 157.125 5.194 o
-4 1 8 1294.640 1291.040 37.849 120.800 o
-4 1 9 4106.650 4074.380 79.929 24.320 o
-4 1 10 3174.120 3062.390 67.459 35.676 o
-4 1 11 164.995 191.888 36.907 217.647 o
-4 1 12 4901.420 4588.020 156.896 9.605 o
-4 1 13 754.451 846.294 80.256 45.391 o
-4 1 14 1120.570 1216.130 116.590 21.956 o
-4 2 1 7061.250 7142.800 111.582 10.823 o
-4 2 2 801.282 772.577 23.655 265.672 o
-4 2 3 1265.460 1309.070 31.302 146.692 o
-4 2 4 9280.680 9178.120 151.150 6.371 o
-4 2 5 120.824 129.047 15.855 969.194 o
-4 2 6 7735.850 7728.980 114.109 9.706 o
-4 2 7 1182.210 1169.650 34.431 141.635 o
-4 2 8 4390.180 4175.340 77.258 23.961 o
-4 2 9 3679.500 3673.240 80.775 26.217 o
-4 2 10 204.146 208.789 24.729 428.940 o
-4 2 11 5948.230 5830.620 128.532 11.042 o
-4 2 12 1015.060 909.482 63.704 65.485 o
-4 2 13 2786.110 2457.880 131.918 15.391 o
-4 2 14 1553.950 1721.000 137.910 15.552 o
-4 3 1 5102.810 5155.910 87.692 18.295 o
-4 3 2 9008.320 9455.250 146.840 6.601 o
-4 3 3 9426.630 9143.660 137.451 6.845 o
-4 3 4 5.138 8.170 13.770 1662.620 o
-4 3 5 8568.300 8559.140 127.450 7.971 o
-4 3 6 1955.090 1919.370 45.664 75.561 o
-4 3 7 6036.440 6007.510 97.536 14.260 o
-4 3 8 4537.260 4467.820 86.263 20.805 o
-4 3 9 1986.910 1973.190 58.240 57.159 o
-4 3 10 5683.280 5702.700 114.106 12.948 o
-4 3 11 150.933 170.485 36.121 228.320 o
-4 3 12 3520.130 3565.910 122.937 15.684 o
-4 3 13 1761.410 1822.210 112.958 21.913 o
-4 3 14 691.684 494.694 81.241 45.372 o
-4 4 1 5179.740 5231.000 90.777 17.499 o
-4 4 2 11255.700 11092.200 162.654 4.907 o
-4 4 3 74.623 96.895 14.076 1283.010 o
-4 4 4 8548.410 8592.750 127.968 7.947 o
-4 4 5 1957.080 1928.690 44.565 77.231 o
-4 4 6 2174.820 2157.410 50.260 63.372 o
-4 4 7 2243.880 2187.410 54.945 56.765 o
-4 4 8 31.284 47.959 22.269 619.557 o
-4 4 9 3511.640 3571.800 87.871 24.541 o
-4 4 10 146.671 197.182 34.748 244.462 o
-4 4 11 4649.430 4778.310 144.952 10.880 o
-4 4 12 1701.290 1566.170 107.254 24.305 o
-4 4 13 1163.960 1191.430 95.287 31.658 o
-4 5 1 10937.600 10911.900 171.052 4.827 o
-4 5 2 1535.680 1623.470 40.750 98.733 o
-4 5 3 11056.800 10911.700 171.248 4.786 o
-4 5 4 2754.410 2745.950 59.065 45.088 o
-4 5 5 2411.710 2480.910 57.773 50.530 o
-4 5 6 4309.800 4397.080 85.000 21.825 o
-4 5 7 72.713 100.386 20.123 703.133 o
-4 5 8 5971.350 5949.820 105.532 13.431 o
-4 5 9 192.084 139.039 27.273 374.111 o
-4 5 10 3285.340 3292.100 106.023 20.042 o
-4 5 11 2022.940 2094.640 103.389 24.681 o
-4 5 12 1162.050 813.698 100.208 29.318 o
-4 5 13 3343.080 3176.490 204.121 6.921 o
-4 6 1 2155.260 2246.920 62.248 49.839 o
-4 6 2 9829.610 9846.310 153.196 5.918 o
-4 6 3 122.456 117.958 19.103 725.015 o
-4 6 4 4795.670 4589.120 84.273 20.414 o
-4 6 5 2196.410 2154.050 53.587 59.081 o
-4 6 6 961.099 958.751 37.240 145.006 o
-4 6 7 4456.580 4608.770 91.538 19.639 o
-4 6 8 32.709 15.719 25.002 500.917 o
-4 6 9 3010.180 2996.520 104.116 21.417 o
-4 6 10 2158.340 2194.590 96.900 26.933 o
-4 6 11 1039.240 947.714 74.792 49.635 o
-4 6 12 3079.860 3214.640 137.039 13.852 o
-4 6 13 39.635 -23.842 62.844 81.092 o
-4 7 1 7179.420 7261.790 125.067 9.625 o
-4 7 2 30.414 31.181 17.698 967.308 o
-4 7 3 11338.100 11576.700 178.029 4.456 o
-4 7 4 4070.670 4051.590 80.280 24.374 o
-4 7 5 1474.770 1482.240 45.035 91.827 o
-4 7 6 5911.680 5837.810 108.142 13.278 o
-4 7 7 50.735 76.441 25.384 471.568 o
-4 7 8 8292.960 8242.770 157.353 6.780 o
-4 7 9 761.491 861.343 61.460 72.574 o
-4 7 10 1502.480 1410.280 104.750 25.855 o
-4 7 11 3749.710 3785.590 148.882 11.437 o
-4 7 12 7.909 60.700 54.859 106.299 o
-4 8 1 78.389 78.204 19.422 752.625 o
-4 8 2 5407.910 5527.810 105.428 14.556 o
-4 8 3 2146.470 2122.080 50.520 63.707 o
-4 8 4 4719.460 4730.020 88.418 19.541 o
-4 8 5 5494.390 5483.320 94.698 16.006 o
-4 8 6 266.253 298.235 28.137 327.215 o
-4 8 7 2301.200 2232.070 64.327 46.754 o
-4 8 8 1395.580 1349.690 67.793 54.152 o
-4 8 9 2287.720 2223.570 87.840 30.818 o
-4 8 10 2697.410 2656.630 144.206 13.233 o
-4 8 11 65.001 31.263 68.294 68.454 o
-4 8 12 2134.000 2238.110 217.895 6.429 o
-4 9 1 6001.130 6180.610 110.246 12.701 o
-4 9 2 1123.630 1045.740 38.232 131.253 o
-4 9 3 4351.700 4252.510 82.508 22.552 o
-4 9 4 5813.570 5633.420 102.593 14.249 o
-4 9 5 891.070 911.017 39.286 139.470 o
-4 9 6 4398.690 4611.800 125.446 13.614 o
-4 9 7 827.309 927.441 62.249 69.947 o
-4 9 8 1918.170 1903.360 92.810 29.954 o
-4 9 9 2072.140 1918.850 92.099 29.832 o
-4 9 10 343.921 537.799 77.670 50.819 o
-4 9 11 2865.980 2781.280 154.547 11.608 o
-4 10 1 1923.520 1933.180 51.614 66.882 o
-4 10 2 1045.940 1041.010 37.416 138.252 o
-4 10 3 3915.850 3805.390 80.499 25.248 o
-4 10 4 96.497 73.503 29.552 345.686 o
-4 10 5 4158.970 4028.110 187.356 7.659 o
-4 10 6 320.015 333.733 49.910 118.280 o
-4 10 7 1409.960 1474.160 88.947 34.496 o
-4 10 8 3077.780 3104.050 131.247 14.904 o
-4 10 9 165.146 224.178 53.100 109.284 o
-4 10 10 2933.560 2869.580 154.999 11.485 o
-4 11 1 4154.120 4112.230 103.372 18.230 o
-4 11 2 2958.370 3045.010 101.963 22.129 o
-4 11 3 362.878 353.504 38.322 186.485 o
-4 11 4 3540.540 3670.370 123.038 15.575 o
-4 11 5 225.720 214.906 49.987 121.410 o
-4 11 6 3910.250 3808.640 156.809 10.428 o
-4 11 7 884.507 1143.180 89.992 35.969 o
-4 11 8 561.912 695.221 71.201 58.059 o
-4 11 9 1834.800 1869.700 105.587 24.428 o
-4 12 1 3822.370 3912.820 119.711 15.673 o
-4 12 2 204.244 136.328 49.899 123.182 o
-4 12 3 3863.000 3529.690 172.440 9.017 o
-4 12 4 600.453 765.325 122.838 20.609 o
-4 12 5 2383.160 2296.430 122.263 18.041 o
-4 12 6 1013.590 1129.260 106.662 26.121 o
-4 12 7 661.610 792.991 83.293 42.869 o
-4 12 8 2422.440 2485.940 147.594 12.954 o
-4 13 1 244.477 109.675 54.834 102.406 o
-4 13 2 2830.830 2671.200 150.687 12.180 o
-4 13 3 246.580 395.865 156.921 12.952 o
-4 13 4 2427.210 2715.080 192.128 8.019 o
-4 13 5 788.309 898.504 88.160 38.026 o
-4 13 6 870.090 962.341 130.161 18.162 o
-4 14 1 2947.510 2941.390 210.607 6.644 o
-4 14 2 249.508 200.207 79.160 50.058 o
-4 14 3 1127.190 939.299 105.757 26.504 o
-4 14 4 1206.490 1264.310 119.714 20.782 o
-3 -15 1 294.047 304.443 67.964 66.640 o
-3 -15 2 3020.700 3182.320 153.415 11.543 o
-3 -15 3 72.369 157.533 83.595 45.598 o
-3 -14 1 3477.290 3331.840 159.034 10.569 o
-3 -14 2 9.854 0.661 40.964 191.177 o
-3 -14 3 2637.510 2870.120 155.508 11.588 o
-3 -14 4 1093.810 1200.930 150.652 13.557 o
-3 -14 5 847.017 728.769 106.381 26.836 o
-3 -13 1 138.719 174.933 41.198 179.020 o
-3 -13 2 4655.970 4470.150 121.598 13.959 o
-3 -13 3 686.553 585.625 49.253 109.409 o
-3 -13 4 738.635 750.201 60.357 75.778 o
-3 -13 5 3022.500 2721.460 157.655 11.146 o
-3 -13 6 39.698 98.566 65.198 74.995 o
-3 -13 7 3143.470 3239.770 178.933 8.795 o
-3 -12 1 5094.940 5306.580 127.606 12.220 o
-3 -12 2 1423.980 1347.900 46.358 91.456 o
-3 -12 3 3287.960 3232.410 72.413 32.137 o
-3 -12 4 4261.180 4412.630 89.893 20.729 o
-3 -12 5 271.201 313.162 31.884 264.906 o
-3 -12 6 4610.820 4781.150 123.332 13.579 o
-3 -12 7 336.280 395.713 57.495 90.370 o
-3 -12 8 3469.950 3609.480 148.798 11.700 o
-3 -11 1 917.589 911.056 38.649 141.340 o
-3 -11 2 5383.980 5267.130 95.669 16.257 o
-3 -11 3 3751.300 3712.380 79.055 26.479 o
-3 -11 4 837.019 820.094 34.007 173.982 o
-3 -11 5 7223.700 7117.180 126.187 9.568 o
-3 -11 6 26.964 18.483 22.910 595.621 o
-3 -11 7 3046.640 3087.760 85.236 27.820 o
-3 -11 8 1685.140 1746.670 97.151 28.612 o
-3 -11 9 1328.810 1365.920 86.804 36.437 o
-3 -11 10 2963.430 2878.510 248.198 4.900 o
-3 -10 1 2684.280 2666.170 69.788 38.437 o
-3 -10 2 5865.290 6060.230 108.852 13.110 o
-3 -10 3 1190.720 1161.870 38.488 125.123 o
-3 -10 4 6361.090 6461.120 116.971 11.437 o
-3 -10 5 498.591 502.210 25.850 308.711 o
-3 -10 6 4934.090 4775.590 84.378 19.794 o
-3 -10 7 3840.520 3913.090 74.230 27.416 o
-3 -10 8 1188.130 1237.880 41.507 113.209 o
-3 -10 9 5661.250 6022.360 160.195 8.506 o
-3 -10 10 0.652 -7.260 63.717 79.210 o
-3 -10 11 3465.610 3437.980 277.825 3.904 o
-3 -9 1 2971.980 3023.000 79.808 30.601 o
-3 -9 2 1743.800 1695.370 43.226 86.843 o
-3 -9 3 3329.720 3339.330 72.916 31.446 o
-3 -9 4 2.751 14.293 16.680 1139.110 o
-3 -9 5 4490.560 4512.440 79.311 22.554 o
-3 -9 6 3546.500 3602.160 74.999 29.002 o
-3 -9 7 1873.240 1922.350 49.603 70.749 o
-3 -9 8 4615.930 4694.650 86.769 20.195 o
-3 -9 9 3.805 1.792 19.445 846.263 o
-3 -9 10 3026.410 3086.640 125.358 16.097 o
-3 -9 11 1268.340 1212.540 87.346 36.532 o
-3 -8 1 2578.660 2554.210 56.280 49.842 o
-3 -8 2 8872.780 8754.420 174.641 5.747 o
-3 -8 3 18.404 31.470 15.276 1298.950 o
-3 -8 4 4998.260 4875.740 87.461 18.899 o
-3 -8 5 1315.660 1272.450 31.113 145.666 o
-3 -8 6 2728.200 2919.590 58.160 45.238 o
-3 -8 7 6820.500 7065.900 116.930 10.665 o
-3 -8 8 2.638 27.617 17.899 982.951 o
-3 -8 9 8275.690 8480.610 139.443 7.576 o
-3 -8 10 1077.340 1142.790 50.784 90.102 o
-3 -8 11 1848.220 1887.220 105.386 24.463 o
-3 -8 12 3053.210 3103.240 177.407 8.986 o
-3 -7 1 9921.120 10072.400 224.999 3.909 o
-3 -7 2 1.266 28.133 13.611 1678.510 o
-3 -7 3 7613.060 7504.050 143.970 8.014 o
-3 -7 4 1224.030 1280.300 52.648 81.682 o
-3 -7 5 3320.700 3358.180 59.621 37.989 o
-3 -7 6 2465.050 2564.510 52.742 54.251 o
-3 -7 7 77.273 101.119 16.045 1030.510 o
-3 -7 8 5259.020 5317.640 99.189 15.884 o
-3 -7 9 1057.670 1013.610 32.885 160.311 o
-3 -7 10 2455.890 2427.460 61.125 47.400 o
-3 -7 11 4550.400 4528.220 134.356 12.297 o
-3 -7 12 375.352 452.433 82.966 44.836 o
-3 -7 13 3506.040 3500.670 325.291 2.894 o
-3 -6 1 411.011 433.585 17.905 514.815 o
-3 -6 2 11566.100 11757.000 206.954 3.798 o
-3 -6 3 1428.470 1468.640 46.269 90.173 o
-3 -6 4 6272.990 6465.800 124.600 10.814 o
-3 -6 5 1448.760 1446.870 32.442 129.329 o
-3 -6 6 773.043 789.405 24.923 255.526 o
-3 -6 7 3545.870 3784.400 69.570 30.767 o
-3 -6 8 969.695 1009.820 31.086 176.431 o
-3 -6 9 6664.010 6576.640 124.202 10.437 o
-3 -6 10 2619.620 2605.640 83.010 31.338 o
-3 -6 11 1061.510 1085.300 62.305 66.484 o
-3 -6 12 3672.480 3618.530 183.142 8.199 o
-3 -6 13 13.699 68.104 59.724 89.660 o
-3 -5 1 17836.300 18175.500 301.839 1.741 o
-3 -5 2 4942.130 5203.430 110.825 14.700 o
-3 -5 3 559.565 522.292 21.819 360.679 o
-3 -5 4 6944.970 7075.400 133.289 9.293 o
-3 -5 5 737.892 785.126 26.541 244.240 o
-3 -5 6 9420.310 9350.700 172.500 5.526 o
-3 -5 7 112.139 98.400 17.298 872.012 o
-3 -5 8 3391.950 3386.110 74.525 30.345 o
-3 -5 9 4586.310 4431.560 110.291 15.888 o
-3 -5 10 1745.770 1737.060 71.187 46.439 o
-3 -5 11 4370.750 4676.220 172.852 8.514 o
-3 -5 12 3.601 7.895 65.891 74.022 o
-3 -5 13 4488.230 4653.740 388.297 2.024 o
-3 -5 14 401.868 516.848 96.614 33.305 o
-3 -4 1 3518.790 3746.510 72.069 29.969 o
-3 -4 2 10840.600 10897.900 175.284 4.753 o
-3 -4 3 6781.280 6909.300 109.861 11.393 o
-3 -4 4 207.819 167.821 11.958 1177.400 o
-3 -4 5 8121.080 8233.220 119.582 8.834 o
-3 -4 6 10.501 9.579 11.074 2493.500 o
-3 -4 7 7963.700 7748.420 151.453 7.345 o
-3 -4 8 4274.240 4040.760 85.181 22.385 o
-3 -4 9 2483.460 2488.690 106.707 22.167 o
-3 -4 10 5141.170 5082.230 140.049 10.900 o
-3 -4 11 2.165 38.077 42.030 181.151 o
-3 -4 12 3642.410 3558.770 193.965 7.443 o
-3 -4 13 537.038 500.681 89.853 37.973 o
-3 -4 14 2093.300 2023.810 151.858 12.641 o
-3 -3 1 22220.500 22242.600 370.103 1.160 o
-3 -3 2 15739.800 16285.300 240.231 2.427 o
-3 -3 3 915.774 942.977 22.827 244.930 o
-3 -3 4 16454.600 16041.800 198.325 2.733 o
-3 -3 5 160.514 177.641 13.323 1118.520 o
-3 -3 6 10546.400 10099.700 153.808 5.565 o
-3 -3 7 3387.890 3423.760 77.308 29.121 o
-3 -3 8 926.759 871.163 40.538 133.050 o
-3 -3 9 7827.650 7643.760 158.121 7.105 o
-3 -3 10 343.208 296.111 34.634 224.924 o
-3 -3 11 5259.940 5138.440 276.120 3.720 o
-3 -3 12 875.754 790.962 73.066 53.180 o
-3 -3 13 1785.470 1842.320 138.320 15.253 o
-3 -3 14 2969.180 3369.970 270.515 4.146 o
-3 -2 1 10035.100 10243.000 172.697 5.167 o
-3 -2 2 21307.500 22250.500 323.679 1.352 o
-3 -2 3 27691.100 28198.300 383.905 0.885 o
-3 -2 4 109.038 138.225 11.375 1556.950 o
-3 -2 5 11848.000 11785.700 183.893 4.178 o
-3 -2 6 4521.140 4363.980 80.625 22.357 o
-3 -2 7 4111.040 4227.620 74.729 25.591 o
-3 -2 8 8360.810 8533.080 145.604 7.215 o
-3 -2 9 57.897 68.921 29.062 363.935 o
-3 -2 10 6908.680 6674.470 168.138 7.234 o
-3 -2 11 1146.810 1057.470 58.319 72.882 o
-3 -2 12 2357.870 2135.620 112.454 20.888 o
-3 -2 13 2946.090 3101.910 161.746 10.607 o
-3 -2 14 290.091 266.624 79.131 49.807 o
-3 -1 1 4571.280 4576.320 120.004 14.236 o
-3 -1 2 8991.680 8899.800 136.414 7.189 o
-3 -1 3 349.439 364.853 12.990 764.709 o
-3 -1 4 9207.480 8938.460 128.673 7.392 o
-3 -1 5 3558.770 3512.370 64.969 33.388 o
-3 -1 6 4323.460 4337.850 76.310 24.174 o
-3 -1 7 4537.500 4472.670 79.756 22.360 o
-3 -1 8 111.873 116.917 17.967 811.188 o
-3 -1 9 5000.190 5199.290 118.056 13.597 o
-3 -1 10 1680.560 1559.480 122.740 19.177 o
-3 -1 11 1291.720 1239.190 71.459 50.955 o
-3 -1 12 3605.780 3899.520 192.495 7.503 o
-3 -1 13 852.340 994.664 99.792 29.992 o
-3 -1 14 3150.090 3282.830 268.773 4.186 o
-3 0 1 18126.400 18331.700 252.102 2.015 o
-3 0 2 26.037 43.088 7.387 4318.510 o
-3 0 3 11718.600 11532.000 175.723 4.411 o
-3 0 4 5193.370 5179.970 77.436 19.965 o
-3 0 5 9959.310 9793.340 136.440 6.447 o
-3 0 6 9726.060 9308.990 126.856 7.056 o
-3 0 7 2313.840 2308.960 49.997 60.662 o
-3 0 8 9981.330 9936.850 181.462 4.982 o
-3 0 9 171.540 146.451 19.126 678.914 o
-3 0 10 5539.950 5639.750 138.067 10.554 o
-3 0 11 3644.700 3718.620 105.543 19.073 o
-3 0 12 450.006 470.029 63.775 73.034 o
-3 0 13 3983.640 4022.090 203.166 6.722 o
-3 0 14 38.798 51.411 95.803 34.937 o
-3 0 15 2394.230 2378.560 161.844 11.038 o
-3 1 1 51.426 35.185 8.434 3210.320 o
-3 1 2 6112.060 5945.440 88.319 15.351 o
-3 1 3 963.106 886.718 25.619 219.923 o
-3 1 4 2129.940 2072.130 40.969 77.924 o
-3 1 5 6219.630 6199.970 90.279 14.693 o
-3 1 6 588.046 574.808 22.811 331.851 o
-3 1 7 6275.480 6148.700 93.859 14.215 o
-3 1 8 199.073 163.732 19.523 635.424 o
-3 1 9 3550.280 3518.260 70.432 31.034 o
-3 1 10 3268.660 3345.680 69.254 33.441 o
-3 1 11 820.935 812.532 41.064 136.014 o
-3 1 12 4736.120 4564.740 139.151 11.539 o
-3 1 13 383.368 476.250 57.134 90.214 o
-3 1 14 1635.920 1645.590 123.092 19.080 o
-3 1 15 1823.640 1825.560 156.658 12.125 o
-3 2 1 13679.100 13743.800 197.710 3.362 o
-3 2 2 834.360 803.278 22.238 272.813 o
-3 2 3 12970.800 13213.700 176.670 3.877 o
-3 2 4 3801.590 3649.740 87.445 23.691 o
-3 2 5 2779.420 2671.060 50.551 52.017 o
-3 2 6 14638.400 14806.200 194.878 3.141 o
-3 2 7 1477.490 1441.560 43.010 97.226 o
-3 2 8 7958.690 7872.440 165.467 6.644 o
-3 2 9 3547.450 3573.090 78.391 27.755 o
-3 2 10 5113.420 5014.800 108.621 14.918 o
-3 2 11 4460.340 4436.750 100.494 17.931 o
-3 2 12 9.576 134.859 41.868 180.134 o
-3 2 13 4298.340 4127.250 149.186 10.905 o
-3 2 14 764.512 806.615 103.300 28.440 o
-3 3 1 873.307 886.052 29.769 197.660 o
-3 3 2 7040.020 7072.270 94.261 12.374 o
-3 3 3 2288.040 2104.140 39.702 76.105 o
-3 3 4 474.415 489.131 19.268 442.372 o
-3 3 5 9452.920 9394.490 129.471 7.083 o
-3 3 6 757.738 787.024 25.023 256.783 o
-3 3 7 6627.960 6619.660 115.899 11.174 o
-3 3 8 6126.910 6150.470 119.914 11.559 o
-3 3 9 1764.540 1705.920 55.213 65.508 o
-3 3 10 5660.040 5479.420 115.417 12.956 o
-3 3 11 104.590 86.358 32.005 295.643 o
-3 3 12 4808.410 4601.450 141.145 11.240 o
-3 3 13 674.825 678.239 97.517 32.016 o
-3 3 14 1243.080 1216.870 99.772 28.949 o
-3 4 1 5090.040 4918.330 84.047 19.292 o
-3 4 2 5842.590 5730.880 87.212 16.213 o
-3 4 3 3257.270 3198.960 57.617 40.144 o
-3 4 4 6293.050 6050.550 94.637 14.173 o
-3 4 5 97.670 83.557 15.315 1092.610 o
-3 4 6 8291.620 8218.860 124.645 8.426 o
-3 4 7 4691.260 4542.430 80.745 21.563 o
-3 4 8 3796.520 3745.580 91.293 22.434 o
-3 4 9 3456.190 3269.470 77.128 29.231 o
-3 4 10 456.827 426.148 31.417 244.615 o
-3 4 11 5374.220 5278.920 143.857 10.270 o
-3 4 12 375.874 348.557 63.631 74.609 o
-3 4 13 3304.980 3202.410 186.147 8.159 o
-3 4 14 1997.270 1926.110 149.455 13.096 o
-3 5 1 5884.660 6006.300 108.404 13.172 o
-3 5 2 3519.950 3483.310 68.226 32.225 o
-3 5 3 10802.700 10753.900 166.492 5.009 o
-3 5 4 14.394 24.270 15.595 1265.060 o
-3 5 5 10188.500 9806.570 150.474 5.868 o
-3 5 6 3206.870 3207.030 63.889 36.953 o
-3 5 7 1829.280 1804.950 46.652 77.418 o
-3 5 8 4492.090 4577.650 88.965 20.162 o
-3 5 9 240.414 259.898 31.855 271.784 o
-3 5 10 4600.740 4606.820 89.038 19.844 o
-3 5 11 213.075 250.487 45.794 142.948 o
-3 5 12 2799.830 2632.380 113.973 19.352 o
-3 5 13 2524.060 2506.290 178.764 9.152 o
-3 5 14 425.685 431.864 77.614 50.760 o
-3 6 1 4193.490 4214.170 113.916 16.001 o
-3 6 2 11937.700 12104.700 169.875 4.397 o
-3 6 3 262.173 300.042 19.489 564.846 o
-3 6 4 7806.290 8079.380 128.191 8.621 o
-3 6 5 1620.500 1492.980 44.607 89.207 o
-3 6 6 2887.680 2845.780 63.562 40.526 o
-3 6 7 7406.860 7300.690 126.240 9.342 o
-3 6 8 246.579 277.184 26.942 356.632 o
-3 6 9 5783.490 5704.440 116.925 12.500 o
-3 6 10 58.968 83.677 27.116 413.331 o
-3 6 11 2747.090 2556.620 101.716 23.215 o
-3 6 12 1938.530 1772.510 108.215 23.329 o
-3 6 13 674.396 565.948 76.649 50.450 o
-3 7 1 6842.900 6774.420 130.358 9.706 o
-3 7 2 685.007 786.832 31.426 205.453 o
-3 7 3 9537.800 9748.920 138.956 6.575 o
-3 7 4 1565.770 1601.490 41.980 95.229 o
-3 7 5 5573.050 5662.680 100.467 14.884 o
-3 7 6 4554.090 4430.600 91.275 19.677 o
-3 7 7 21.376 24.648 22.151 637.201 o
-3 7 8 6646.010 6637.950 115.480 11.183 o
-3 7 9 929.020 948.580 43.641 118.750 o
-3 7 10 3052.560 2830.580 95.412 24.325 o
-3 7 11 1821.170 1854.340 103.923 25.135 o
-3 7 12 667.027 809.616 80.559 45.533 o
-3 7 13 2482.870 2337.960 132.331 15.659 o
-3 8 1 1294.810 1345.080 44.313 99.979 o
-3 8 2 8927.450 8704.300 144.819 6.911 o
-3 8 3 356.903 368.505 25.078 363.106 o
-3 8 4 3874.750 3915.480 69.993 28.763 o
-3 8 5 3208.660 3192.990 67.215 35.220 o
-3 8 6 1956.140 1949.620 70.261 45.137 o
-3 8 7 4678.510 4604.390 106.765 16.218 o
-3 8 8 339.802 304.251 29.163 297.455 o
-3 8 9 3885.580 3829.260 114.638 16.605 o
-3 8 10 2047.750 2041.190 139.211 14.808 o
-3 8 11 1071.120 950.859 89.201 36.267 o
-3 8 12 2568.500 2442.430 145.174 13.248 o
-3 8 13 3.088 26.751 74.663 57.621 o
-3 9 1 4033.590 3989.130 84.529 23.352 o
-3 9 2 20.711 5.006 17.241 1047.900 o
-3 9 3 3547.760 3485.240 67.629 32.337 o
-3 9 4 2663.490 2571.880 62.668 43.850 o
-3 9 5 641.378 678.242 31.866 210.230 o
-3 9 6 4183.280 4191.380 91.236 20.875 o
-3 9 7 58.171 32.328 28.267 387.328 o
-3 9 8 1610.960 1531.660 69.549 49.770 o
-3 9 9 2129.850 2429.980 127.412 17.026 o
-3 9 10 881.785 822.328 71.486 55.122 o
-3 9 11 3815.900 3836.510 210.003 6.405 o
-3 9 12 8.713 0.278 77.892 52.976 o
-3 10 1 384.443 384.035 23.258 393.746 o
-3 10 2 6283.410 6176.260 137.392 9.821 o
-3 10 3 935.585 950.676 37.782 143.784 o
-3 10 4 3145.290 3081.610 95.477 23.732 o
-3 10 5 4206.460 4120.720 84.076 22.763 o
-3 10 6 99.928 136.532 31.191 307.593 o
-3 10 7 3241.530 3261.810 107.169 19.852 o
-3 10 8 955.847 1099.120 71.135 54.143 o
-3 10 9 1929.180 1800.100 96.614 28.176 o
-3 10 10 2356.570 2397.140 117.094 19.352 o
-3 10 11 7.974 62.841 75.973 55.561 o
-3 11 1 2169.870 2225.530 54.012 58.476 o
-3 11 2 2529.760 2620.290 65.035 42.914 o
-3 11 3 669.095 730.051 38.705 157.124 o
-3 11 4 4418.230 4469.290 117.402 14.910 o
-3 11 5 58.226 63.273 36.019 240.828 o
-3 11 6 4655.230 4726.140 136.477 11.853 o
-3 11 7 1990.100 2189.570 88.284 31.680 o
-3 11 8 889.821 936.893 76.519 48.536 o
-3 11 9 2943.970 2864.650 151.114 11.990 o
-3 11 10 22.703 -0.992 66.097 73.456 o
-3 12 1 2886.560 2880.380 74.315 34.065 o
-3 12 2 2163.380 2181.410 66.554 46.083 o
-3 12 3 5085.010 5009.060 167.777 8.499 o
-3 12 4 1.504 27.298 39.167 208.786 o
-3 12 5 4335.520 4215.160 164.853 9.305 o
-3 12 6 1162.580 1383.890 83.508 39.553 o
-3 12 7 2789.410 3266.680 145.340 12.774 o
-3 12 8 1830.850 2085.430 102.020 25.657 o
-3 12 9 524.346 658.803 155.047 13.140 o
-3 13 1 1240.230 1257.980 57.261 72.296 o
-3 13 2 3198.670 3278.800 160.840 10.533 o
-3 13 3 128.636 153.324 41.478 177.684 o
-3 13 4 3379.240 3464.490 142.522 12.662 o
-3 13 5 1429.350 1606.480 156.226 12.419 o
-3 13 6 1982.750 1775.920 188.533 8.538 o
-3 13 7 1794.290 2115.730 140.231 14.774 o
-3 13 8 66.676 49.638 65.403 74.510 o
-3 14 1 2465.470 2462.430 95.433 26.383 o
-3 14 2 367.313 413.825 56.779 91.927 o
-3 14 3 2188.470 2123.460 120.011 18.977 o
-3 14 4 486.982 518.275 91.819 36.537 o
-3 14 5 1097.070 1163.570 111.652 23.857 o
-3 14 6 1340.580 1367.660 152.627 13.075 o
-3 15 1 154.306 83.670 63.138 78.985 o
-3 15 2 2666.580 2876.820 140.460 13.777 o
-3 15 3 101.954 61.891 64.318 76.689 o
-2 -15 1 544.452 563.668 73.816 54.810 o
-2 -15 2 2022.540 2014.570 120.423 19.145 o
-2 -15 3 257.049 312.607 81.883 46.644 o
-2 -15 4 2489.010 2675.280 272.742 4.142 o
-2 -14 1 3919.210 3901.070 124.612 14.702 o
-2 -14 2 10.101 28.118 42.256 179.108 o
-2 -14 3 2278.160 2335.610 100.070 25.147 o
-2 -14 4 146.319 163.192 42.190 171.065 o
-2 -14 5 2575.360 2619.900 158.996 11.244 o
-2 -14 6 1552.980 1601.990 204.532 7.404 o
-2 -13 1 259.430 230.286 20.157 557.424 o
-2 -13 2 5208.340 5136.900 117.181 13.496 o
-2 -13 3 295.630 332.615 38.496 189.512 o
-2 -13 4 3066.900 3048.840 88.681 26.447 o
-2 -13 5 2272.470 2202.040 74.286 39.185 o
-2 -13 6 746.692 755.300 59.703 77.075 o
-2 -13 7 3116.510 3057.700 166.194 10.051 o
-2 -13 8 69.831 -45.070 102.000 30.825 o
-2 -12 1 6509.700 6296.250 174.974 7.111 o
-2 -12 2 744.648 736.336 35.639 171.921 o
-2 -12 3 5344.410 5429.910 101.172 15.344 o
-2 -12 4 2535.590 2544.050 69.303 40.070 o
-2 -12 5 973.913 929.291 33.123 166.914 o
-2 -12 6 6549.150 6491.280 127.484 10.301 o
-2 -12 7 0.353 28.370 29.070 377.875 o
-2 -12 8 3382.960 3332.130 137.606 13.443 o
-2 -12 9 719.654 759.018 85.133 41.026 o
-2 -11 1 2.060 -5.692 15.789 1285.690 o
-2 -11 2 4200.150 4211.480 82.717 23.015 o
-2 -11 3 2535.500 2623.690 84.826 30.718 o
-2 -11 4 885.705 890.477 31.238 186.209 o
-2 -11 5 5855.160 5853.390 89.537 15.746 o
-2 -11 6 26.621 26.020 17.434 1003.530 o
-2 -11 7 5878.580 5755.750 101.367 14.216 o
-2 -11 8 1101.850 1051.660 39.718 126.054 o
-2 -11 9 2397.360 2573.820 101.371 24.103 o
-2 -11 10 2352.500 2312.060 212.956 6.672 o
-2 -10 1 7843.540 7528.690 160.188 7.022 o
-2 -10 2 1234.480 1199.920 34.889 136.393 o
-2 -10 3 3779.400 3596.870 65.933 31.551 o
-2 -10 4 4411.700 4537.990 71.265 24.893 o
-2 -10 5 81.692 76.367 14.676 1206.740 o
-2 -10 6 5199.720 5459.670 135.162 11.205 o
-2 -10 7 303.530 292.703 21.908 466.923 o
-2 -10 8 5203.210 5340.430 129.043 11.928 o
-2 -10 9 3683.520 3609.040 83.734 25.309 o
-2 -10 10 401.204 478.150 38.066 182.723 o
-2 -10 11 3300.370 3108.260 260.785 4.424 o
-2 -9 1 185.477 174.933 17.243 768.472 o
-2 -9 2 2105.310 1912.420 44.266 74.949 o
-2 -9 3 4843.730 4705.130 73.412 22.556 o
-2 -9 4 866.495 810.340 24.763 243.192 o
-2 -9 5 4682.090 4727.280 77.398 22.099 o
-2 -9 6 1370.730 1467.290 38.704 112.009 o
-2 -9 7 2326.900 2387.190 53.197 56.472 o
-2 -9 8 5202.260 5174.790 99.264 16.097 o
-2 -9 9 1470.340 1492.800 45.933 89.715 o
-2 -9 10 7090.670 7252.150 140.352 8.645 o
-2 -9 11 195.736 273.260 42.727 162.807 o
-2 -9 12 2565.680 2571.580 158.465 11.328 o
-2 -8 1 4850.310 4701.470 97.682 17.459 o
-2 -8 2 4538.200 4424.720 74.713 23.720 o
-2 -8 3 684.705 639.343 19.668 350.942 o
-2 -8 4 7181.990 7234.520 174.847 6.657 o
-2 -8 5 1644.340 1552.820 33.961 114.037 o
-2 -8 6 4431.380 4387.890 79.784 22.809 o
-2 -8 7 3947.980 4061.200 75.719 26.206 o
-2 -8 8 366.701 381.795 22.319 421.066 o
-2 -8 9 7811.830 8008.580 139.701 7.981 o
-2 -8 10 33.679 55.107 21.417 663.914 o
-2 -8 11 2699.790 2806.310 94.952 25.470 o
-2 -8 12 1457.580 1514.760 96.149 30.006 o
-2 -8 13 521.639 650.954 76.801 50.808 o
-2 -7 1 6335.600 6206.290 113.261 11.969 o
-2 -7 2 1258.570 1270.020 32.549 142.957 o
-2 -7 3 8399.820 8216.150 136.584 7.724 o
-2 -7 4 996.282 959.234 24.668 219.379 o
-2 -7 5 9214.710 9385.740 163.590 5.898 o
-2 -7 6 4931.070 4919.880 85.272 19.440 o
-2 -7 7 1629.050 1715.230 46.217 83.168 o
-2 -7 8 5663.160 5658.870 102.299 14.497 o
-2 -7 9 59.718 58.167 19.604 762.281 o
-2 -7 10 6340.120 6426.890 146.719 8.967 o
-2 -7 11 1340.430 1423.460 63.611 59.852 o
-2 -7 12 1166.500 1396.110 65.419 59.059 o
-2 -7 13 2294.670 2468.780 166.092 10.558 o
-2 -6 1 2308.310 2307.280 43.790 68.255 o
-2 -6 2 9605.430 9440.610 130.181 6.956 o
-2 -6 3 1805.730 1812.270 35.847 99.193 o
-2 -6 4 4591.860 4478.620 81.118 21.856 o
-2 -6 5 8907.440 9224.420 184.291 5.328 o
-2 -6 6 1319.190 1318.260 35.403 127.828 o
-2 -6 7 5665.760 5659.760 100.118 14.786 o
-2 -6 8 0.056 27.225 15.333 1335.700 o
-2 -6 9 6234.230 6243.890 160.808 8.103 o
-2 -6 10 2464.850 2664.350 92.404 27.375 o
-2 -6 11 2367.530 2572.730 112.400 20.533 o
-2 -6 12 4643.100 4691.230 161.582 9.307 o
-2 -6 13 5.725 38.279 44.862 158.977 o
-2 -6 14 2650.740 2823.670 143.959 13.245 o
-2 -5 1 11838.100 11636.000 234.323 3.292 o
-2 -5 2 367.207 383.043 13.828 703.022 o
-2 -5 3 15718.400 15818.600 255.064 2.324 o
-2 -5 4 1768.370 1779.220 36.510 99.414 o
-2 -5 5 3168.010 2896.540 56.398 42.804 o
-2 -5 6 6242.390 6056.430 155.806 8.488 o
-2 -5 7 454.037 436.330 25.282 332.164 o
-2 -5 8 4591.530 4601.140 114.907 14.987 o
-2 -5 9 1162.710 1043.880 65.523 60.542 o
-2 -5 10 7321.800 7552.100 254.794 3.850 o
-2 -5 11 4021.780 4185.060 289.340 3.554 o
-2 -5 12 754.441 661.702 66.686 63.947 o
-2 -5 13 3785.820 4039.510 462.727 1.460 o
-2 -5 14 794.455 899.124 110.172 25.071 o
-2 -4 1 1201.220 1322.770 32.700 143.995 o
-2 -4 2 18367.000 19047.100 402.035 1.229 o
-2 -4 3 2613.130 2669.550 57.353 48.041 o
-2 -4 4 1880.530 1953.210 38.891 88.797 o
-2 -4 5 11330.600 11431.600 200.971 3.994 o
-2 -4 6 292.569 330.233 27.636 329.316 o
-2 -4 7 7969.350 7857.300 159.664 6.912 o
-2 -4 8 749.850 699.737 55.975 86.337 o
-2 -4 9 3943.030 3958.750 126.323 14.359 o
-2 -4 10 5791.320 5864.950 171.780 7.698 o
-2 -4 11 281.401 347.119 50.230 117.612 o
-2 -4 12 6186.910 6108.090 212.637 5.474 o
-2 -4 13 465.711 414.573 77.383 50.906 o
-2 -4 14 2137.880 2179.410 155.664 12.023 o
-2 -3 1 28503.400 28762.600 498.599 0.676 o
-2 -3 2 10568.200 11018.000 163.840 5.112 o
-2 -3 3 8190.660 8711.680 126.798 8.208 o
-2 -3 4 9792.860 9746.140 176.652 5.208 o
-2 -3 5 2937.580 3078.860 57.517 43.231 o
-2 -3 6 10028.100 9841.470 181.310 4.987 o
-2 -3 7 466.663 428.342 21.824 396.939 o
-2 -3 8 5056.940 4740.890 159.139 9.275 o
-2 -3 9 3367.440 3398.250 117.098 17.173 o
-2 -3 10 1010.040 1025.070 62.256 67.443 o
-2 -3 11 5056.390 5004.060 141.782 10.818 o
-2 -3 12 424.575 510.911 72.294 57.844 o
-2 -3 13 3127.920 2861.180 208.033 6.767 o
-2 -3 14 1195.660 1076.040 181.852 9.423 o
-2 -3 15 553.688 616.689 102.902 29.159 o
-2 -2 1 1952.700 1954.830 38.785 87.112 o
-2 -2 2 16044.400 15600.400 245.420 2.385 o
-2 -2 3 18365.500 18380.900 270.011 1.883 o
-2 -2 4 67.149 66.364 9.025 2592.950 o
-2 -2 5 17290.800 17184.000 307.258 1.773 o
-2 -2 6 839.972 790.573 31.787 189.823 o
-2 -2 7 9035.690 8914.820 197.590 4.922 o
-2 -2 8 1996.350 1953.080 72.283 43.117 o
-2 -2 9 434.257 424.860 33.763 221.102 o
-2 -2 10 5364.840 5294.770 131.881 11.481 o
-2 -2 11 1006.140 880.780 65.501 62.741 o
-2 -2 12 4666.340 4670.980 213.273 5.960 o
-2 -2 13 2991.690 2746.530 158.156 11.095 o
-2 -2 14 783.039 794.289 196.932 8.157 o
-2 -2 15 2723.490 2454.240 232.126 5.614 o
-2 -1 1 4873.640 4931.540 80.641 20.527 o
-2 -1 2 27042.100 27279.800 442.617 0.802 o
-2 -1 3 4189.620 4360.720 77.157 24.357 o
-2 -1 4 17617.100 18326.400 270.323 1.940 o
-2 -1 5 985.954 988.169 23.659 226.428 o
-2 -1 6 10652.300 10648.200 159.983 5.250 o
-2 -1 7 7940.260 7643.240 120.886 9.130 o
-2 -1 8 2967.360 2969.320 78.884 31.169 o
-2 -1 9 11332.700 11166.700 243.098 3.260 o
-2 -1 10 40.176 20.517 25.635 474.164 o
-2 -1 11 4713.960 4680.090 126.356 13.103 o
-2 -1 12 1770.370 1685.340 94.334 29.902 o
-2 -1 13 2698.300 2671.450 185.628 8.469 o
-2 -1 14 5081.990 5437.070 449.971 1.513 o
-2 -1 15 13.988 35.678 114.151 24.656 o
-2 0 1 435.342 403.879 13.030 671.148 o
-2 0 2 8379.900 8478.100 157.131 6.695 o
-2 0 3 6164.420 6103.410 92.098 14.645 o
-2 0 4 1472.140 1514.240 36.661 113.625 o
-2 0 5 8711.080 8415.600 129.512 7.822 o
-2 0 6 7505.990 7624.150 113.537 10.003 o
-2 0 7 3176.010 3349.430 64.163 36.550 o
-2 0 8 9338.250 9023.450 153.814 6.279 o
-2 0 9 2.844 22.180 21.667 676.719 o
-2 0 10 5854.270 5837.970 129.816 10.999 o
-2 0 11 1188.800 1191.080 51.558 85.588 o
-2 0 12 1374.560 1396.510 70.198 51.269 o
-2 0 13 4763.240 4587.450 211.726 6.021 o
-2 0 14 222.794 294.882 77.875 51.597 o
-2 0 15 3646.800 3465.880 202.684 6.902 o
-2 1 1 316.777 344.951 13.584 777.184 o
-2 1 2 22090.500 21946.300 275.553 1.502 o
-2 1 3 937.959 912.352 24.387 231.086 o
-2 1 4 12836.200 12884.600 178.038 3.923 o
-2 1 5 8930.350 9211.750 141.891 6.903 o
-2 1 6 1335.610 1261.520 35.364 128.495 o
-2 1 7 12329.400 12357.700 211.794 3.515 o
-2 1 8 493.786 509.890 29.932 253.446 o
-2 1 9 11930.000 11564.200 198.710 3.897 o
-2 1 10 1534.130 1503.300 61.782 60.047 o
-2 1 11 2517.500 2566.810 96.102 25.832 o
-2 1 12 2120.200 2093.280 77.173 38.262 o
-2 1 13 532.377 568.046 67.091 65.444 o
-2 1 14 4488.330 4232.270 222.045 5.642 o
-2 1 15 286.521 231.591 82.145 46.392 o
-2 2 1 6327.870 6392.730 92.614 14.081 o
-2 2 2 3389.760 3459.860 53.455 40.422 o
-2 2 3 9235.020 9255.000 131.675 7.156 o
-2 2 4 7470.290 7541.570 102.343 10.900 o
-2 2 5 2717.530 2617.080 45.792 57.377 o
-2 2 6 9381.390 9337.500 132.181 7.029 o
-2 2 7 58.784 37.347 14.414 1337.690 o
-2 2 8 3004.970 3042.350 81.263 29.763 o
-2 2 9 1109.710 1025.430 40.055 124.940 o
-2 2 10 1862.800 1792.620 57.245 60.874 o
-2 2 11 5099.310 4924.600 164.696 8.749 o
-2 2 12 54.333 44.441 41.416 184.032 o
-2 2 13 3838.600 3890.180 239.675 5.053 o
-2 2 14 140.443 101.401 58.233 92.569 o
-2 2 15 1700.870 1918.600 123.484 18.750 o
-2 3 1 21.332 36.998 9.614 2948.720 o
-2 3 2 17906.400 18234.800 246.832 2.072 o
-2 3 3 2023.040 1923.100 36.141 90.519 o
-2 3 4 8151.840 8492.690 125.693 8.370 o
-2 3 5 7683.280 7315.250 108.267 10.357 o
-2 3 6 375.758 411.751 21.085 444.656 o
-2 3 7 7802.970 7561.880 126.941 8.890 o
-2 3 8 958.567 942.821 33.583 164.831 o
-2 3 9 7187.150 7122.260 117.517 10.241 o
-2 3 10 3010.420 3032.590 74.259 33.097 o
-2 3 11 800.231 738.451 48.046 109.129 o
-2 3 12 2974.170 2932.510 143.602 13.020 o
-2 3 13 403.588 317.672 67.056 67.497 o
-2 3 14 2938.980 3145.820 238.056 5.285 o
-2 3 15 1270.440 1185.720 127.529 18.453 o
-2 4 1 14861.300 15388.300 233.429 2.642 o
-2 4 2 5815.420 5966.080 101.491 14.137 o
-2 4 3 4357.580 4375.960 77.252 23.736 o
-2 4 4 10040.000 9797.900 151.838 5.886 o
-2 4 5 3338.310 3360.260 63.316 35.938 o
-2 4 6 16843.800 16796.300 228.747 2.377 o
-2 4 7 1052.920 1042.670 35.666 145.901 o
-2 4 8 8378.340 8194.220 133.147 7.921 o
-2 4 9 5538.110 5471.220 102.311 14.835 o
-2 4 10 1389.570 1327.160 41.530 105.356 o
-2 4 11 4817.320 4581.860 99.027 17.389 o
-2 4 12 255.462 231.783 41.403 170.769 o
-2 4 13 3152.940 3030.170 145.489 12.575 o
-2 4 14 1816.130 1933.480 120.867 19.327 o
-2 4 15 347.280 138.870 84.254 44.112 o
-2 5 1 916.789 941.727 34.191 163.977 o
-2 5 2 4998.630 4966.740 89.208 18.460 o
-2 5 3 3935.830 3911.790 68.462 29.045 o
-2 5 4 3291.050 3451.060 76.288 29.897 o
-2 5 5 8351.650 8341.700 130.066 8.051 o
-2 5 6 17.550 20.719 16.061 1193.040 o
-2 5 7 8661.970 8797.800 159.620 6.394 o
-2 5 8 4196.760 4044.270 80.782 23.827 o
-2 5 9 3298.490 3183.270 80.589 28.620 o
-2 5 10 4978.270 4861.770 108.798 15.208 o
-2 5 11 3.929 24.156 25.354 495.170 o
-2 5 12 1718.910 1681.420 89.372 32.850 o
-2 5 13 1862.030 2092.970 141.273 14.538 o
-2 5 14 1232.460 1089.570 94.698 31.965 o
-2 6 1 8929.720 9120.500 151.177 6.544 o
-2 6 2 11178.000 11008.600 160.267 5.004 o
-2 6 3 114.068 112.401 14.262 1161.030 o
-2 6 4 11618.100 11419.600 156.717 4.880 o
-2 6 5 976.929 923.046 35.487 153.958 o
-2 6 6 12981.100 12773.800 191.312 3.683 o
-2 6 7 2090.940 1975.000 49.216 67.387 o
-2 6 8 629.701 611.488 31.922 213.707 o
-2 6 9 6767.230 6768.960 114.615 11.066 o
-2 6 10 235.410 223.967 26.705 369.509 o
-2 6 11 5438.310 5132.890 119.017 12.985 o
-2 6 12 744.824 673.904 91.555 35.884 o
-2 6 13 2056.630 2240.780 126.527 17.412 o
-2 6 14 3356.020 3606.660 168.078 9.626 o
-2 7 1 5717.190 5561.330 89.422 16.302 o
-2 7 2 1606.020 1516.120 38.544 103.804 o
-2 7 3 4057.690 3960.370 81.813 24.112 o
-2 7 4 71.590 88.228 16.763 973.651 o
-2 7 5 4360.450 4210.860 80.952 22.998 o
-2 7 6 4139.480 3910.620 90.306 21.582 o
-2 7 7 1056.180 1082.050 38.671 131.510 o
-2 7 8 3713.970 3648.040 78.082 27.081 o
-2 7 9 45.699 40.276 21.516 655.524 o
-2 7 10 3341.770 3408.460 80.640 28.000 o
-2 7 11 625.452 656.513 70.904 58.212 o
-2 7 12 1800.450 1777.700 107.881 23.696 o
-2 7 13 2656.190 2713.060 139.452 14.021 o
-2 7 14 415.882 340.780 70.972 60.471 o
-2 8 1 3286.440 3388.130 59.872 37.988 o
-2 8 2 9571.480 9360.210 148.386 6.302 o
-2 8 3 554.899 498.614 25.101 310.492 o
-2 8 4 3822.760 3719.220 72.871 28.377 o
-2 8 5 2195.340 2233.210 54.230 57.868 o
-2 8 6 3091.110 3070.990 68.886 35.368 o
-2 8 7 6084.980 5926.650 113.820 12.363 o
-2 8 8 68.938 54.643 25.239 474.464 o
-2 8 9 3938.530 4146.900 84.484 23.414 o
-2 8 10 1345.900 1350.690 62.569 61.672 o
-2 8 11 2040.110 2094.290 87.789 31.946 o
-2 8 12 1891.950 1975.890 115.943 20.647 o
-2 8 13 322.364 336.414 75.391 54.382 o
-2 9 1 9716.040 9443.730 131.921 6.828 o
-2 9 2 9.492 7.229 15.075 1382.080 o
-2 9 3 7695.570 7496.820 118.900 9.522 o
-2 9 4 622.218 641.374 29.854 232.736 o
-2 9 5 1965.250 1995.230 48.836 69.793 o
-2 9 6 6007.580 5928.490 106.953 13.230 o
-2 9 7 1411.510 1361.420 45.045 94.830 o
-2 9 8 6109.790 6284.980 114.605 12.044 o
-2 9 9 170.395 260.847 36.281 221.668 o
-2 9 10 1906.390 2129.040 105.258 24.161 o
-2 9 11 1453.220 1524.460 100.745 27.669 o
-2 9 12 272.317 235.907 109.426 26.464 o
-2 9 13 2418.970 2565.090 166.777 10.407 o
-2 10 1 32.793 48.125 17.601 963.897 o
-2 10 2 6722.640 6470.930 104.252 12.241 o
-2 10 3 2661.810 2545.450 56.511 48.869 o
-2 10 4 2033.720 2005.550 52.763 63.212 o
-2 10 5 3297.440 3307.960 72.591 31.824 o
-2 10 6 553.474 494.836 36.722 183.542 o
-2 10 7 4067.320 4176.450 103.404 18.326 o
-2 10 8 348.660 419.120 41.045 164.870 o
-2 10 9 2418.120 2162.010 100.569 24.828 o
-2 10 10 2506.670 2615.030 157.538 11.466 o
-2 10 11 153.869 72.104 70.594 63.482 o
-2 10 12 2185.250 1929.560 147.442 13.306 o
-2 11 1 6198.650 6154.180 108.894 12.619 o
-2 11 2 794.152 786.996 32.589 187.737 o
-2 11 3 3787.940 3685.520 111.726 17.461 o
-2 11 4 4585.350 4671.130 118.385 14.404 o
-2 11 5 690.036 733.782 49.335 107.289 o
-2 11 6 5679.750 6073.460 146.290 9.557 o
-2 11 7 27.279 37.630 39.705 201.541 o
-2 11 8 3319.440 3355.390 141.232 12.940 o
-2 11 9 1513.460 1676.180 127.755 17.945 o
-2 11 10 835.210 650.165 79.240 46.533 o
-2 11 11 1588.440 1688.470 138.780 15.360 o
-2 12 1 1002.970 1021.450 41.211 124.447 o
-2 12 2 1971.590 2084.460 91.342 30.277 o
-2 12 3 2768.130 2695.380 71.172 36.992 o
-2 12 4 442.688 448.186 36.798 191.424 o
-2 12 5 3803.220 4003.580 109.718 17.601 o
-2 12 6 654.733 544.012 59.047 81.070 o
-2 12 7 2820.710 2970.870 124.003 16.693 o
-2 12 8 1971.660 1955.310 112.796 21.539 o
-2 12 9 695.724 598.094 91.064 36.480 o
-2 12 10 3432.370 3552.430 239.140 5.152 o
-2 13 1 2967.840 2870.720 77.890 31.865 o
-2 13 2 2849.230 2759.590 82.714 30.271 o
-2 13 3 1495.340 1598.990 78.333 41.858 o
-2 13 4 2742.410 2949.880 91.244 26.596 o
-2 13 5 4.464 3.639 40.132 199.363 o
-2 13 6 3907.850 3931.930 137.006 12.800 o
-2 13 7 1300.690 1325.060 105.755 25.866 o
-2 13 8 1267.620 1106.280 147.941 13.973 o
-2 13 9 2166.490 2413.290 161.991 11.117 o
-2 14 1 1565.700 1522.330 66.721 53.343 o
-2 14 2 1566.350 1700.780 74.526 44.561 o
-2 14 3 3475.470 3537.970 140.080 12.905 o
-2 14 4 20.443 63.922 45.578 153.193 o
-2 14 5 2900.230 2787.300 135.498 14.466 o
-2 14 6 930.120 961.907 99.431 30.068 o
-2 14 7 748.911 808.369 96.243 32.517 o
-2 15 1 470.187 526.810 73.033 56.442 o
-2 15 2 2267.290 2411.130 125.104 17.423 o
-2 15 3 2.096 23.746 58.715 93.131 o
-2 15 4 2528.900 2663.910 135.233 14.903 o
-2 15 5 412.654 525.334 85.042 42.524 o
-1 -16 1 420.295 361.418 81.005 46.943 o
-1 -15 1 2368.440 2209.980 126.080 17.194 o
-1 -15 2 2399.940 2649.330 210.440 6.785 o
-1 -15 3 1366.450 1641.260 275.453 4.159 o
-1 -15 4 2875.010 2900.530 183.088 8.590 o
-1 -15 5 4.542 -105.098 126.980 19.944 o
-1 -14 1 1935.620 1864.260 94.434 29.135 o
-1 -14 2 458.452 402.559 60.300 81.254 o
-1 -14 3 4664.030 4804.680 188.825 7.266 o
-1 -14 4 79.203 79.886 30.395 329.973 o
-1 -14 5 4392.890 3824.440 199.512 6.852 o
-1 -14 6 606.369 680.073 95.045 33.760 o
-1 -14 7 2959.780 2836.590 253.620 4.708 o
-1 -13 1 737.977 711.680 32.313 197.060 o
-1 -13 2 4112.740 4094.260 91.928 20.999 o
-1 -13 3 2.482 -8.090 22.287 646.128 o
-1 -13 4 4033.490 3837.600 102.090 19.014 o
-1 -13 5 1123.210 1051.300 42.784 114.009 o
-1 -13 6 2694.020 2700.260 90.734 27.336 o
-1 -13 7 2386.030 2517.990 115.886 19.553 o
-1 -13 8 402.718 347.786 72.013 58.883 o
-1 -12 1 2421.800 2471.860 60.010 48.471 o
-1 -12 2 73.415 70.008 17.808 885.411 o
-1 -12 3 3580.190 3506.940 83.363 25.954 o
-1 -12 4 433.233 419.976 23.451 372.796 o
-1 -12 5 1700.730 1743.800 69.559 48.330 o
-1 -12 6 2057.580 2106.140 50.861 64.669 o
-1 -12 7 108.500 129.495 25.191 453.245 o
-1 -12 8 3273.670 3308.850 115.049 17.831 o
-1 -12 9 237.617 188.892 84.572 44.043 o
-1 -12 10 2290.170 2102.300 204.145 7.255 o
-1 -11 1 449.879 487.243 24.255 346.031 o
-1 -11 2 6512.230 6365.540 104.012 12.600 o
-1 -11 3 1302.150 1318.360 37.486 121.217 o
-1 -11 4 3803.880 3850.660 72.665 28.252 o
-1 -11 5 3456.110 3582.740 93.413 22.925 o
-1 -11 6 431.302 429.861 22.843 384.595 o
-1 -11 7 6045.760 6346.680 117.229 11.812 o
-1 -11 8 251.866 310.390 27.179 347.430 o
-1 -11 9 3081.530 3024.220 99.897 22.523 o
-1 -11 10 992.677 957.983 60.696 70.864 o
-1 -11 11 1198.360 947.869 153.847 13.032 o
-1 -10 1 6330.490 6497.850 99.970 13.181 o
-1 -10 2 389.628 418.964 20.253 460.452 o
-1 -10 3 4173.000 4353.900 74.411 25.223 o
-1 -10 4 2629.560 2674.280 84.686 30.336 o
-1 -10 5 1442.800 1372.680 39.425 109.030 o
-1 -10 6 4232.930 4331.490 85.109 22.107 o
-1 -10 7 7.213 14.142 19.559 827.864 o
-1 -10 8 3224.350 3385.290 99.520 21.896 o
-1 -10 9 2894.410 2845.560 67.937 37.745 o
-1 -10 10 1278.160 1293.780 48.131 91.016 o
-1 -10 11 2458.860 2631.130 103.476 23.157 o
-1 -10 12 23.346 99.766 71.924 61.801 o
-1 -9 1 276.313 278.282 16.318 703.010 o
-1 -9 2 9166.950 9203.560 144.111 6.694 o
-1 -9 3 6989.280 6824.420 116.913 10.620 o
-1 -9 4 1474.920 1331.950 39.158 109.416 o
-1 -9 5 9463.750 9345.030 180.304 5.263 o
-1 -9 6 205.868 202.229 17.953 699.472 o
-1 -9 7 7405.960 7380.080 129.045 9.122 o
-1 -9 8 965.610 978.850 36.386 148.492 o
-1 -9 9 1829.680 1827.640 55.046 64.065 o
-1 -9 10 3815.720 4003.210 90.884 22.156 o
-1 -9 11 57.762 75.235 29.148 361.343 o
-1 -9 12 4228.130 4258.790 169.419 8.951 o
-1 -8 1 6235.860 5893.670 128.808 10.726 o
-1 -8 2 4783.350 4844.240 77.485 21.597 o
-1 -8 3 2010.560 2018.680 46.342 72.547 o
-1 -8 4 10389.700 10549.300 203.862 4.233 o
-1 -8 5 124.570 155.945 15.841 948.055 o
-1 -8 6 5922.030 5781.120 103.084 13.917 o
-1 -8 7 696.579 750.760 29.820 219.869 o
-1 -8 8 2904.450 2870.520 76.307 32.954 o
-1 -8 9 5463.520 5598.590 105.261 14.444 o
-1 -8 10 258.594 259.583 25.076 398.827 o
-1 -8 11 4970.360 5304.040 123.326 12.878 o
-1 -8 12 58.488 37.402 38.044 217.322 o
-1 -8 13 1973.400 2116.640 99.660 26.295 o
-1 -7 1 8561.920 8771.770 122.601 8.149 o
-1 -7 2 2104.370 1980.570 58.861 55.136 o
-1 -7 3 8418.180 8341.490 143.257 7.348 o
-1 -7 4 30.048 52.572 10.575 2374.090 o
-1 -7 5 8884.520 8775.830 171.146 5.865 o
-1 -7 6 6561.410 6655.960 125.598 10.376 o
-1 -7 7 5975.500 5985.590 131.112 10.701 o
-1 -7 8 3523.570 3462.480 75.736 29.104 o
-1 -7 9 70.377 66.275 19.581 752.525 o
-1 -7 10 4976.960 5154.790 104.650 15.635 o
-1 -7 11 522.117 525.675 42.094 148.465 o
-1 -7 12 2537.080 2828.580 114.057 19.588 o
-1 -7 13 2071.140 2022.290 135.968 15.431 o
-1 -7 14 526.926 507.978 78.867 48.641 o
-1 -6 1 3023.220 2852.840 46.488 51.431 o
-1 -6 2 12377.200 11944.400 172.451 4.251 o
-1 -6 3 2698.480 2711.440 55.529 48.513 o
-1 -6 4 15975.700 15731.200 225.210 2.567 o
-1 -6 5 1013.480 1071.680 27.750 191.072 o
-1 -6 6 6151.220 6169.190 137.299 9.933 o
-1 -6 7 8468.790 8412.460 147.585 7.098 o
-1 -6 8 841.195 864.696 35.035 165.949 o
-1 -6 9 7380.640 7465.830 146.761 8.002 o
-1 -6 10 350.066 309.877 38.577 186.360 o
-1 -6 11 3128.490 2992.490 103.884 21.246 o
-1 -6 12 2609.980 2525.510 105.811 22.175 o
-1 -6 13 431.761 407.443 66.700 67.604 o
-1 -6 14 2734.960 2943.750 146.948 12.688 o
-1 -5 1 7243.050 6951.700 106.662 11.133 o
-1 -5 2 921.465 963.074 35.239 157.242 o
-1 -5 3 12079.900 12466.500 245.827 3.029 o
-1 -5 4 1132.700 1132.230 27.764 178.575 o
-1 -5 5 8427.010 8102.720 129.137 8.130 o
-1 -5 6 9408.880 9112.440 164.633 5.839 o
-1 -5 7 781.929 837.434 30.368 203.271 o
-1 -5 8 6316.710 6298.070 126.252 10.702 o
-1 -5 9 1568.900 1410.070 53.054 74.060 o
-1 -5 10 2682.820 2786.450 112.455 19.826 o
-1 -5 11 6352.760 6142.470 208.280 5.604 o
-1 -5 12 834.076 929.917 93.517 33.946 o
-1 -5 13 5653.290 5730.890 211.763 5.680 o
-1 -5 14 361.034 536.206 74.764 54.560 o
-1 -4 1 3260.680 3364.070 55.531 40.676 o
-1 -4 2 15238.600 14996.100 232.236 2.632 o
-1 -4 3 90.579 142.399 13.317 1301.410 o
-1 -4 4 23927.800 24511.400 377.593 1.049 o
-1 -4 5 3941.140 3946.410 75.435 26.544 o
-1 -4 6 1348.260 1394.540 39.096 112.861 o
-1 -4 7 7887.920 7815.890 145.904 7.657 o
-1 -4 8 27.223 17.522 18.628 888.357 o
-1 -4 9 5674.540 5658.390 144.710 9.839 o
-1 -4 10 1727.480 1732.920 66.115 51.801 o
-1 -4 11 3195.680 3005.630 121.491 16.738 o
-1 -4 12 5544.540 5518.320 330.167 2.674 o
-1 -4 13 16.885 -57.178 57.178 98.160 o
-1 -4 14 3692.050 3539.260 531.058 1.118 o
-1 -4 15 978.553 973.318 116.826 22.183 o
-1 -3 1 10014.200 9520.560 259.590 3.270 o
-1 -3 2 1261.750 1194.550 33.221 142.003 o
-1 -3 3 10107.800 9952.220 186.205 4.814 o
-1 -3 4 8284.690 8262.230 135.716 7.825 o
-1 -3 5 2121.880 2174.040 51.911 61.939 o
-1 -3 6 14661.400 14154.300 245.097 2.618 o
-1 -3 7 50.776 78.367 21.889 621.820 o
-1 -3 8 6130.240 5996.320 166.975 7.818 o
-1 -3 9 1641.780 1424.380 48.808 80.700 o
-1 -3 10 3537.720 3378.070 117.088 16.946 o
-1 -3 11 3963.830 3649.570 215.070 6.130 o
-1 -3 12 61.752 -16.794 88.578 40.855 o
-1 -3 13 7873.500 7248.370 487.489 1.249 o
-1 -3 14 1124.880 1138.990 93.050 33.207 o
-1 -3 15 1328.720 1630.690 192.139 8.391 o
-1 -2 1 17179.000 17034.600 2057.500 0.074 o
-1 -2 2 3781.370 3809.160 169.008 9.297 o
-1 -2 3 1123.580 1114.010 30.862 163.417 o
-1 -2 4 4603.420 4528.060 83.547 21.177 o
-1 -2 5 10489.400 10195.200 162.260 5.322 o
-1 -2 6 262.359 258.213 18.459 618.685 o
-1 -2 7 9906.890 9531.160 229.294 3.868 o
-1 -2 8 1873.220 1719.550 61.990 55.242 o
-1 -2 9 6437.320 6082.950 163.665 7.857 o
-1 -2 10 3691.550 3531.870 117.888 16.457 o
-1 -2 11 1387.310 1328.410 61.688 62.669 o
-1 -2 12 5254.760 4837.550 201.153 6.389 o
-1 -2 13 1033.310 1178.060 89.632 35.720 o
-1 -2 14 3125.210 3002.120 210.924 6.585 o
-1 -2 15 1969.170 2006.740 211.310 6.859 o
-1 -1 1 21350.700 23178.500 492.813 0.846 o
-1 -1 2 23595.600 25055.700 479.198 0.818 o
-1 -1 3 7407.770 7562.740 176.031 6.450 o
-1 -1 4 14634.500 14696.400 243.625 2.605 o
-1 -1 5 1235.000 1374.290 39.562 115.705 o
-1 -1 6 15772.100 15356.700 288.594 2.067 o
-1 -1 7 3095.680 3218.920 76.043 31.387 o
-1 -1 8 5461.170 5424.360 142.397 10.289 o
-1 -1 9 5617.220 5293.390 123.928 12.114 o
-1 -1 10 204.172 223.684 30.801 294.898 o
-1 -1 11 10208.900 9756.930 238.479 3.613 o
-1 -1 12 406.659 413.103 44.741 139.963 o
-1 -1 13 4024.070 4023.720 148.996 11.151 o
-1 -1 14 2377.270 2155.570 109.239 21.849 o
-1 -1 15 444.054 402.402 90.686 37.668 o
-1 0 1 2442.650 2685.150 91.036 28.009 o
-1 0 2 457.214 507.495 15.505 543.673 o
-1 0 3 23679.600 24868.900 387.293 1.026 o
-1 0 4 962.144 1081.370 31.554 171.673 o
-1 0 5 14000.200 14295.600 216.860 3.014 o
-1 0 6 5708.280 5696.090 107.038 13.787 o
-1 0 7 3310.470 3138.950 102.682 21.061 o
-1 0 8 11826.000 11955.200 227.522 3.378 o
-1 0 9 23.849 42.571 22.028 637.955 o
-1 0 10 9827.330 9321.820 235.690 3.764 o
-1 0 11 63.752 63.572 28.349 380.989 o
-1 0 12 5795.320 5586.350 134.133 10.743 o
-1 0 13 3933.890 4038.460 199.755 6.932 o
-1 0 14 1265.810 1389.870 104.889 26.256 o
-1 0 15 2511.260 2267.590 139.330 14.338 o
-1 1 1 15103.600 15545.400 208.912 2.854 o
-1 1 2 23717.400 23707.400 306.888 1.271 o
-1 1 3 4689.120 5016.130 77.488 21.621 o
-1 1 4 26567.400 26731.200 371.640 0.957 o
-1 1 5 1535.740 1535.770 33.332 120.608 o
-1 1 6 10885.600 10969.800 164.443 5.000 o
-1 1 7 6673.890 6515.320 115.763 11.193 o
-1 1 8 423.326 458.031 23.756 364.568 o
-1 1 9 7220.960 7036.950 328.141 2.568 o
-1 1 10 849.350 830.131 46.875 110.844 o
-1 1 11 3426.010 3281.710 110.575 18.652 o
-1 1 12 1698.830 1791.000 99.094 27.588 o
-1 1 13 2119.870 2089.520 119.123 19.330 o
-1 1 14 4147.770 4226.430 221.431 5.735 o
-1 1 15 5.983 0.511 67.369 70.821 o
-1 2 1 13101.600 13445.000 158.101 4.127 o
-1 2 2 120.513 156.313 9.575 1804.740 o
-1 2 3 22190.500 23092.800 336.429 1.253 o
-1 2 4 539.740 482.109 20.583 394.373 o
-1 2 5 8938.490 9281.870 159.302 6.187 o
-1 2 6 4217.960 3889.610 75.602 25.554 o
-1 2 7 1146.460 1195.320 34.310 143.336 o
-1 2 8 10490.300 10289.100 169.438 5.105 o
-1 2 9 71.947 73.044 13.918 1340.940 o
-1 2 10 2930.730 2981.800 73.592 33.968 o
-1 2 11 1530.090 1432.670 65.126 55.993 o
-1 2 12 837.515 815.860 54.165 88.726 o
-1 2 13 4680.000 4920.850 196.707 6.778 o
-1 2 14 82.218 72.695 83.664 45.617 o
-1 2 15 4125.850 4179.090 323.089 2.888 o
-1 3 1 5549.540 5937.730 85.794 16.802 o
-1 3 2 21081.100 21318.100 259.681 1.647 o
-1 3 3 322.928 285.323 15.791 689.708 o
-1 3 4 19644.600 20316.600 363.626 1.309 o
-1 3 5 9703.000 9690.840 192.463 4.789 o
-1 3 6 3238.610 3426.940 102.770 20.885 o
-1 3 7 4772.680 4581.830 88.696 19.532 o
-1 3 8 16.784 44.928 15.353 1275.770 o
-1 3 9 5184.560 5029.260 89.633 17.903 o
-1 3 10 5925.790 5720.620 104.962 13.723 o
-1 3 11 1389.910 1340.510 52.421 78.787 o
-1 3 12 3745.620 3665.650 105.873 18.856 o
-1 3 13 53.067 89.315 46.473 146.104 o
-1 3 14 4519.370 4641.990 197.530 6.818 o
-1 3 15 596.522 725.037 146.586 14.626 o
-1 4 1 11072.300 11289.500 172.924 4.686 o
-1 4 2 69.816 44.864 9.385 2529.570 o
-1 4 3 17067.600 17403.100 216.307 2.417 o
-1 4 4 2969.400 2889.790 56.914 44.171 o
-1 4 5 5646.770 5644.420 97.034 15.257 o
-1 4 6 8705.860 8238.430 142.732 7.244 o
-1 4 7 339.065 374.541 21.843 442.998 o
-1 4 8 4439.570 4192.380 78.740 23.368 o
-1 4 9 2926.810 2781.490 61.192 42.040 o
-1 4 10 3284.580 3137.050 67.808 34.642 o
-1 4 11 5728.190 5662.370 103.740 14.206 o
-1 4 12 44.234 10.097 32.369 301.015 o
-1 4 13 3291.750 3269.130 111.899 18.570 o
-1 4 14 452.993 401.381 71.329 59.486 o
-1 4 15 1481.760 1324.220 115.671 21.747 o
-1 5 1 611.194 611.443 19.741 372.203 o
-1 5 2 10053.900 10340.000 140.828 6.125 o
-1 5 3 7075.700 6741.090 96.077 12.383 o
-1 5 4 3966.650 4178.630 69.922 27.806 o
-1 5 5 17993.700 18059.400 253.410 2.029 o
-1 5 6 18.806 59.215 15.958 1169.860 o
-1 5 7 10603.400 10690.800 171.306 4.956 o
-1 5 8 1931.080 1913.520 51.238 67.459 o
-1 5 9 4191.630 4011.750 79.832 24.170 o
-1 5 10 9450.860 9190.980 156.571 6.093 o
-1 5 11 135.284 145.377 25.219 442.486 o
-1 5 12 6515.170 6410.390 155.050 8.286 o
-1 5 13 836.890 892.691 72.956 53.246 o
-1 5 14 2254.840 2115.630 130.412 16.388 o
-1 5 15 1789.710 1943.410 125.806 18.032 o
-1 6 1 8070.650 7797.370 110.678 9.598 o
-1 6 2 3206.750 3089.870 53.000 43.803 o
-1 6 3 4618.500 4607.430 71.623 23.921 o
-1 6 4 2790.130 2638.530 50.253 52.334 o
-1 6 5 371.558 392.967 21.299 443.618 o
-1 6 6 6538.880 6362.980 106.808 12.284 o
-1 6 7 84.434 79.749 19.352 752.157 o
-1 6 8 6936.580 7033.500 130.115 9.546 o
-1 6 9 2265.390 2310.910 55.166 55.561 o
-1 6 10 343.469 335.934 26.151 347.735 o
-1 6 11 5253.130 5397.870 103.181 15.220 o
-1 6 12 276.014 382.625 51.237 113.119 o
-1 6 13 2074.290 2170.910 130.029 16.621 o
-1 6 14 2153.980 2553.880 220.491 6.260 o
-1 6 15 1176.270 1213.880 134.722 16.708 o
-1 7 1 6589.810 6842.720 111.185 11.524 o
-1 7 2 2846.790 2648.990 47.683 53.803 o
-1 7 3 10868.000 10633.000 156.227 5.279 o
-1 7 4 166.979 181.844 15.748 888.241 o
-1 7 5 6967.770 6851.750 104.759 11.666 o
-1 7 6 2247.170 2204.410 50.433 61.800 o
-1 7 7 6794.630 6906.130 111.565 11.231 o
-1 7 8 2127.900 2147.640 53.327 60.303 o
-1 7 9 1260.120 1216.440 41.259 112.008 o
-1 7 10 6238.980 6337.240 110.297 12.309 o
-1 7 11 633.881 680.275 45.072 126.529 o
-1 7 12 4055.190 4148.800 150.735 10.891 o
-1 7 13 2469.440 2597.450 134.184 15.186 o
-1 7 14 1014.580 829.752 88.298 37.312 o
-1 8 1 3115.320 2900.460 58.473 41.887 o
-1 8 2 9803.800 9584.030 132.445 6.724 o
-1 8 3 228.230 211.846 16.956 733.900 o
-1 8 4 9569.120 9423.870 145.057 6.411 o
-1 8 5 943.106 941.033 33.036 169.033 o
-1 8 6 3261.350 3363.170 62.941 36.609 o
-1 8 7 2868.760 2970.060 60.596 42.160 o
-1 8 8 954.546 948.584 35.777 152.966 o
-1 8 9 4946.610 5140.370 98.211 16.765 o
-1 8 10 3.362 9.458 26.524 454.960 o
-1 8 11 2647.020 2437.030 96.875 25.358 o
-1 8 12 945.574 866.732 80.182 44.575 o
-1 8 13 934.850 887.117 86.258 39.096 o
-1 8 14 1713.240 1874.480 120.896 19.479 o
-1 9 1 6185.290 5815.320 94.345 14.572 o
-1 9 2 531.277 463.437 24.480 327.958 o
-1 9 3 8614.770 8438.750 123.454 8.184 o
-1 9 4 913.520 897.728 31.088 184.787 o
-1 9 5 6491.170 6421.440 114.379 11.566 o
-1 9 6 6140.760 6149.480 106.842 12.921 o
-1 9 7 768.002 768.693 32.837 188.590 o
-1 9 8 4877.200 4973.110 135.780 11.631 o
-1 9 9 80.536 63.825 27.872 389.969 o
-1 9 10 3015.990 2930.610 92.900 25.189 o
-1 9 11 1155.490 1224.590 73.309 49.784 o
-1 9 12 1050.330 1045.330 88.742 36.520 o
-1 9 13 1572.310 1545.040 108.811 23.940 o
-1 10 1 1623.790 1633.960 42.046 93.108 o
-1 10 2 11886.400 11374.300 174.914 4.404 o
-1 10 3 961.150 914.036 55.174 83.344 o
-1 10 4 5353.090 5369.710 86.317 17.742 o
-1 10 5 2692.700 2719.920 59.774 45.191 o
-1 10 6 784.967 809.378 35.054 170.957 o
-1 10 7 6904.470 7132.150 122.996 10.070 o
-1 10 8 19.663 42.100 32.356 302.286 o
-1 10 9 4100.360 4408.070 177.219 8.346 o
-1 10 10 719.013 795.257 105.607 27.357 o
-1 10 11 1195.100 1025.640 86.707 37.590 o
-1 10 12 1403.030 1432.200 99.759 28.365 o
-1 11 1 5932.890 5937.630 96.543 14.605 o
-1 11 2 146.285 155.852 22.492 532.304 o
-1 11 3 4279.050 4146.310 87.543 21.611 o
-1 11 4 1168.380 1184.070 41.317 115.400 o
-1 11 5 531.915 574.881 30.116 243.316 o
-1 11 6 2782.550 2982.680 68.388 37.740 o
-1 11 7 87.660 84.577 29.355 350.592 o
-1 11 8 2521.690 2566.400 94.584 26.435 o
-1 11 9 1241.870 1324.140 87.453 36.352 o
-1 11 10 1356.760 1434.380 111.065 23.506 o
-1 11 11 2193.860 2123.080 144.642 13.702 o
-1 12 1 78.285 85.730 21.768 611.925 o
-1 12 2 6736.650 6743.670 115.574 11.026 o
-1 12 3 1074.880 1113.380 41.988 117.381 o
-1 12 4 2366.340 2377.150 64.665 45.370 o
-1 12 5 1870.100 2012.350 69.593 46.123 o
-1 12 6 7.232 -18.728 28.646 390.492 o
-1 12 7 2907.200 3152.950 98.707 23.164 o
-1 12 8 532.566 571.255 59.736 80.755 o
-1 12 9 2399.110 2300.080 105.768 22.830 o
-1 12 10 2901.920 3051.060 178.647 8.940 o
-1 13 1 3026.920 2976.210 69.207 35.832 o
-1 13 2 853.079 816.812 37.745 151.217 o
-1 13 3 2462.600 2352.890 69.266 41.188 o
-1 13 4 3241.760 3470.390 96.201 22.760 o
-1 13 5 600.531 655.487 52.683 98.744 o
-1 13 6 2418.240 2686.220 135.891 14.868 o
-1 13 7 503.005 512.847 61.781 76.642 o
-1 13 8 1957.290 1974.250 137.247 15.286 o
-1 13 9 3141.780 3343.850 158.502 10.811 o
-1 14 1 1060.100 1091.650 58.083 74.266 o
-1 14 2 1751.870 1821.460 78.639 39.749 o
-1 14 3 2807.220 2768.830 104.515 21.945 o
-1 14 4 672.363 617.824 66.272 65.542 o
-1 14 5 3262.610 3579.410 139.721 13.119 o
-1 14 6 278.098 268.186 59.092 87.360 o
-1 14 7 1922.590 1796.180 161.394 11.437 o
-1 14 8 1259.250 1489.260 142.317 14.931 o
-1 15 1 2384.250 2165.530 157.335 11.672 o
-1 15 2 2564.280 2408.860 138.130 14.452 o
-1 15 3 230.843 157.288 67.084 69.327 o
-1 15 4 3200.960 3269.420 244.044 5.008 o
-1 15 5 142.114 291.449 83.860 44.913 o
-1 15 6 2338.060 2389.460 160.112 11.278 o
-1 16 1 1292.550 1317.160 133.894 16.779 o
0 -16 1 40.695 14.237 66.192 73.068 o
0 -15 1 3178.680 3212.980 134.924 14.113 o
0 -15 2 748.322 798.855 84.103 41.782 o
0 -15 3 2109.200 2132.910 119.886 19.107 o
0 -15 4 3414.700 3555.440 246.359 4.880 o
0 -15 5 59.752 114.087 81.232 48.373 o
0 -14 1 72.239 71.033 38.498 210.486 o
0 -14 2 3084.940 3148.560 118.945 17.343 o
0 -14 3 4475.620 4538.620 135.837 12.174 o
0 -14 4 414.857 465.283 75.209 53.857 o
0 -14 5 3555.910 3518.960 150.838 11.419 o
0 -14 6 517.323 559.502 68.489 63.157 o
0 -14 7 2726.460 2790.280 168.917 9.997 o
0 -13 1 3122.370 3190.610 78.203 30.346 o
0 -13 2 1147.710 1222.790 57.156 74.007 o
0 -13 3 1024.950 989.878 53.279 86.239 o
0 -13 4 3747.240 3756.850 101.208 19.889 o
0 -13 5 119.271 106.207 33.526 268.325 o
0 -13 6 2333.680 2516.320 190.162 8.222 o
0 -13 7 1603.870 1649.340 93.198 31.042 o
0 -13 8 1134.730 1165.670 72.689 50.816 o
0 -13 9 4430.930 4394.360 217.284 5.853 o
0 -12 1 3538.420 3635.900 75.500 28.769 o
0 -12 2 1068.650 1108.450 37.504 135.322 o
0 -12 3 4270.990 4228.550 105.345 17.500 o
0 -12 4 56.476 52.916 22.048 617.118 o
0 -12 5 3160.390 3027.920 89.144 26.010 o
0 -12 6 919.873 904.987 58.081 77.412 o
0 -12 7 1508.230 1561.230 78.003 42.172 o
0 -12 8 3840.010 3977.410 118.201 15.884 o
0 -12 9 1.939 6.178 35.242 258.503 o
0 -12 10 5409.240 5191.290 164.665 8.527 o
0 -11 1 1886.610 1945.080 49.237 70.904 o
0 -11 2 2432.320 2443.780 53.795 54.294 o
0 -11 3 8.298 8.261 18.685 907.820 o
0 -11 4 4842.350 4677.080 95.053 17.995 o
0 -11 5 716.519 739.675 32.556 195.762 o
0 -11 6 1167.930 1072.170 50.687 89.251 o
0 -11 7 1340.350 1537.920 49.132 84.822 o
0 -11 8 15.035 2.440 21.870 663.045 o
0 -11 9 3407.160 3507.920 108.758 18.926 o
0 -11 10 1027.790 1013.530 58.631 74.114 o
0 -11 11 3054.460 3108.700 134.192 14.403 o
0 -10 1 12887.400 12665.300 249.646 2.863 o
0 -10 2 89.877 104.678 15.092 1113.570 o
0 -10 3 10379.600 10340.800 201.930 4.303 o
0 -10 4 3212.800 3241.570 69.452 33.925 o
0 -10 5 2880.190 2899.870 61.948 41.440 o
0 -10 6 7987.340 8077.900 158.502 6.908 o
0 -10 7 188.529 261.201 24.216 440.682 o
0 -10 8 3265.340 3502.270 84.750 26.536 o
0 -10 9 429.895 460.985 28.439 284.324 o
0 -10 10 2767.930 2819.370 88.056 28.048 o
0 -10 11 2904.260 2958.480 115.641 18.514 o
0 -10 12 730.949 769.773 68.715 60.403 o
0 -9 1 69.429 57.689 13.419 1450.340 o
0 -9 2 10985.500 11289.900 162.054 4.977 o
0 -9 3 1483.460 1515.450 39.666 104.730 o
0 -9 4 4136.290 4167.530 72.482 26.302 o
0 -9 5 4407.320 4481.910 83.193 21.879 o
0 -9 6 262.218 268.387 24.317 416.101 o
0 -9 7 6399.190 6713.540 127.157 10.363 o
0 -9 8 278.106 275.131 24.838 397.907 o
0 -9 9 1136.220 1205.190 41.064 117.011 o
0 -9 10 1239.680 1318.700 43.708 103.570 o
0 -9 11 767.221 777.192 56.342 84.550 o
0 -9 12 3815.850 4037.830 175.558 8.667 o
0 -9 13 68.540 56.048 48.980 131.808 o
0 -8 1 19908.400 19772.600 297.450 1.593 o
0 -8 2 1815.120 1861.490 42.079 85.465 o
0 -8 3 8548.610 8629.540 133.234 7.675 o
0 -8 4 6996.220 7027.120 144.002 8.541 o
0 -8 5 737.170 774.299 25.814 252.325 o
0 -8 6 7513.800 7810.120 158.864 7.179 o
0 -8 7 261.485 285.001 21.676 490.809 o
0 -8 8 6443.680 6680.540 168.193 7.440 o
0 -8 9 2146.400 2292.790 54.802 57.454 o
0 -8 10 655.925 645.237 30.702 220.925 o
0 -8 11 4945.760 5001.480 116.219 14.046 o
0 -8 12 3.764 -2.321 39.929 201.525 o
0 -8 13 4344.490 4562.130 158.580 9.781 o
0 -7 1 276.577 279.306 15.515 743.911 o
0 -7 2 6884.720 6649.570 100.270 12.304 o
0 -7 3 12014.800 12090.100 177.130 4.233 o
0 -7 4 1804.740 1797.180 43.812 83.148 o
0 -7 5 5752.580 5531.400 106.721 13.881 o
0 -7 6 150.415 155.778 17.663 780.211 o
0 -7 7 6695.500 6564.360 114.864 11.225 o
0 -7 8 3406.910 3430.900 78.710 28.465 o
0 -7 9 1235.560 1217.960 40.725 114.548 o
0 -7 10 5977.010 5905.870 141.040 9.847 o
0 -7 11 0.969 -18.184 23.786 568.031 o
0 -7 12 6210.270 6492.420 216.170 5.288 o
0 -7 13 954.508 990.117 76.985 47.543 o
0 -7 14 1543.560 1589.390 98.742 28.365 o
0 -6 1 9711.220 9339.920 137.679 6.639 o
0 -6 2 5421.260 5263.680 86.064 17.751 o
0 -6 3 4009.870 4080.740 72.673 26.917 o
0 -6 4 13055.700 13544.700 272.474 2.528 o
0 -6 5 150.183 155.471 14.735 1014.050 o
0 -6 6 5953.950 5954.520 103.446 13.702 o
0 -6 7 4437.580 4521.560 144.629 11.170 o
0 -6 8 3204.570 3277.470 162.624 10.335 o
0 -6 9 6358.970 6372.400 124.046 10.827 o
0 -6 10 67.213 86.263 21.951 608.164 o
0 -6 11 3328.670 3416.470 105.465 19.986 o
0 -6 12 1736.460 1814.780 83.463 36.324 o
0 -6 13 1914.720 1916.330 101.062 26.063 o
0 -6 14 3483.990 3471.310 144.328 12.328 o
0 -5 1 10661.100 11373.300 160.521 5.109 o
0 -5 2 2150.230 2128.280 38.334 80.941 o
0 -5 3 14118.500 14276.300 201.652 3.188 o
0 -5 4 130.519 139.944 10.283 1665.380 o
0 -5 5 16336.000 16794.700 285.082 1.996 o
0 -5 6 3797.060 3914.190 84.532 24.195 o
0 -5 7 5349.360 5709.800 152.752 9.353 o
0 -5 8 11570.900 11728.800 216.831 3.620 o
0 -5 9 4.194 11.995 19.259 857.347 o
0 -5 10 6102.740 6290.620 168.696 7.654 o
0 -5 11 956.250 1026.210 61.694 69.032 o
0 -5 12 1255.750 1217.510 82.073 40.700 o
0 -5 13 2867.510 2842.730 122.889 16.956 o
0 -5 14 550.251 593.747 68.785 62.291 o
0 -5 15 4058.430 4251.750 234.196 5.208 o
0 -4 1 6525.930 6585.250 95.600 13.305 o
0 -4 2 5972.270 5600.070 95.935 14.897 o
0 -4 3 167.258 181.805 12.325 1208.640 o
0 -4 4 7777.870 7715.550 149.283 7.566 o
0 -4 5 3335.760 3373.380 86.621 25.833 o
0 -4 6 4634.400 4881.140 106.379 16.131 o
0 -4 7 15594.600 14973.700 324.628 1.832 o
0 -4 8 978.554 952.790 34.916 156.044 o
0 -4 9 8499.620 8189.830 211.610 4.727 o
0 -4 10 1699.030 1579.750 130.608 17.114 o
0 -4 11 2655.550 2167.130 145.764 13.190 o
0 -4 12 3903.130 3884.110 173.275 8.853 o
0 -4 13 143.510 197.631 72.150 60.538 o
0 -4 14 3932.170 3643.950 210.215 6.389 o
0 -4 15 212.159 228.323 69.451 64.706 o
0 -3 1 226.148 268.098 16.090 761.367 o
0 -3 2 1129.110 1153.700 30.360 164.289 o
0 -3 3 9712.660 8888.140 303.812 2.659 o
0 -3 4 1850.530 1769.730 45.277 79.772 o
0 -3 5 5490.060 5145.770 140.850 10.520 o
0 -3 6 4622.600 4523.140 103.164 17.032 o
0 -3 7 401.853 388.921 25.358 345.905 o
0 -3 8 14846.000 14430.700 305.226 2.039 o
0 -3 9 1369.020 1313.750 62.038 62.416 o
0 -3 10 9255.260 9108.840 208.011 4.550 o
0 -3 11 2600.340 2565.810 107.221 21.705 o
0 -3 12 2455.030 2393.630 233.183 5.603 o
0 -3 13 3484.670 3382.350 194.455 7.479 o
0 -3 14 125.732 130.806 73.739 58.256 o
0 -3 15 3082.480 3068.340 198.782 7.335 o
0 -2 1 198.574 232.687 8.702 1481.670 o
0 -2 2 11661.000 12132.100 510.847 1.058 o
0 -2 3 218.255 238.988 21.654 517.594 o
0 -2 4 10027.100 9962.650 224.254 3.915 o
0 -2 5 11453.100 11220.300 310.250 2.357 o
0 -2 6 951.045 967.701 35.523 153.962 o
0 -2 7 14211.900 13590.700 285.432 2.291 o
0 -2 8 446.215 448.587 40.637 162.472 o
0 -2 9 8443.120 8585.550 197.217 5.136 o
0 -2 10 4162.500 3983.680 110.963 16.779 o
0 -2 11 3976.430 3756.060 109.524 17.559 o
0 -2 12 4698.900 4823.030 167.668 8.738 o
0 -2 13 23.147 74.832 53.125 112.937 o
0 -2 14 3989.860 3841.220 196.150 7.164 o
0 -2 15 1720.440 1849.490 164.074 11.163 o
0 -2 16 725.184 827.062 144.238 15.013 o
0 -1 2 4233.380 4103.570 340.444 2.615 o
0 -1 3 5318.040 5186.160 107.648 14.631 o
0 -1 4 7139.670 6975.200 164.133 7.278 o
0 -1 5 1920.800 1984.010 49.874 69.069 o
0 -1 6 2633.180 2458.390 73.575 36.937 o
0 -1 7 2286.860 2433.020 83.773 32.610 o
0 -1 8 5599.580 5523.780 155.507 9.035 o
0 -1 9 4708.660 4454.820 136.264 11.951 o
0 -1 10 1383.450 1448.890 69.016 52.383 o
0 -1 11 4751.770 4777.520 134.311 12.003 o
0 -1 12 80.460 165.704 36.714 226.739 o
0 -1 13 3608.160 3831.840 209.634 6.471 o
0 -1 14 766.343 938.899 87.935 38.210 o
0 -1 15 1618.260 1717.850 120.543 19.788 o
0 -1 16 2923.650 3120.280 168.888 9.846 o
0 0 2 30832.800 31648.400 952.360 0.274 o
0 0 3 9024.870 9153.010 170.942 5.753 o
0 0 4 4959.790 5220.850 107.047 15.234 o
0 0 5 17438.700 17766.300 327.265 1.634 o
0 0 6 11.666 32.227 14.988 1361.680 o
0 0 7 13044.900 12603.300 250.031 2.843 o
0 0 8 2714.720 2684.250 88.417 28.293 o
0 0 9 2459.990 2503.540 87.204 30.040 o
0 0 10 6212.440 6154.540 166.147 7.793 o
0 0 11 3.283 2.815 34.248 273.747 o
0 0 12 6521.850 6586.190 181.043 6.728 o
0 0 13 1235.590 1248.170 94.660 31.773 o
0 0 14 2649.990 2805.200 167.842 10.141 o
0 0 15 2099.180 2296.700 136.270 15.234 o
0 0 16 220.131 272.259 77.226 52.503 o
0 1 2 19755.800 19152.000 292.662 1.643 o
0 1 3 1917.250 2047.910 59.796 55.688 o
0 1 4 5859.210 5663.230 106.218 13.702 o
0 1 5 15.013 24.562 11.704 2167.960 o
0 1 6 6380.610 6408.920 124.577 10.742 o
0 1 7 4984.430 5048.580 104.627 15.713 o
0 1 8 807.715 784.126 27.349 228.524 o
0 1 9 10897.300 10945.900 259.713 3.071 o
0 1 10 3.871 54.119 29.642 360.732 o
0 1 11 9400.540 9378.580 230.113 3.952 o
0 1 12 665.709 731.904 56.234 86.698 o
0 1 13 1660.050 1813.520 92.318 31.125 o
0 1 14 3572.660 4150.000 303.870 3.272 o
0 1 15 236.633 370.434 127.706 19.488 o
0 1 16 3083.690 3482.130 296.754 3.469 o
0 2 0 27186.900 27806.600 905.768 0.312 o
0 2 1 13500.100 13577.500 179.078 3.683 o
0 2 2 11332.100 11476.800 181.954 4.385 o
0 2 3 12588.000 12573.200 225.815 3.237 o
0 2 4 539.200 615.321 23.562 326.004 o
0 2 5 24404.100 24973.100 539.814 0.697 o
0 2 6 1828.890 1729.560 55.007 64.785 o
0 2 7 12463.300 13056.000 251.186 2.871 o
0 2 8 12738.600 12681.000 214.026 3.380 o
0 2 9 27.023 50.743 15.862 1175.690 o
0 2 10 8245.140 8242.630 151.028 7.095 o
0 2 11 736.490 714.788 56.701 84.567 o
0 2 12 6210.090 6296.710 200.727 5.941 o
0 2 13 3592.470 3715.050 167.065 9.588 o
0 2 14 362.916 299.953 92.778 36.342 o
0 2 15 3240.890 3248.750 275.598 3.987 o
0 2 16 317.652 295.290 98.359 32.514 o
0 3 0 7018.480 6800.200 118.370 10.485 o
0 3 1 2225.720 2175.180 43.129 71.814 o
0 3 2 11179.600 11004.500 155.145 5.134 o
0 3 3 729.099 775.402 21.299 304.318 o
0 3 4 14304.900 14801.400 237.818 2.699 o
0 3 5 485.396 424.967 21.659 395.716 o
0 3 6 4711.190 4772.630 92.751 18.622 o
0 3 7 10236.900 10261.900 180.896 4.876 o
0 3 8 146.757 181.111 21.697 559.149 o
0 3 9 9074.540 9193.730 166.159 5.897 o
0 3 10 2232.420 2298.040 57.297 53.770 o
0 3 11 3696.830 3763.350 99.158 20.511 o
0 3 12 1890.540 1768.090 58.811 58.675 o
0 3 13 633.864 589.074 50.941 104.538 o
0 3 14 4236.770 4735.220 199.409 6.777 o
0 3 15 40.561 87.066 69.482 66.129 o
0 3 16 2862.790 3087.350 165.697 10.214 o
0 4 0 14705.800 14096.600 217.105 2.924 o
0 4 1 11643.700 11874.200 169.989 4.507 o
0 4 2 744.103 764.076 21.831 296.132 o
0 4 3 14583.100 14336.700 181.185 3.361 o
0 4 4 3518.180 3357.860 52.113 40.518 o
0 4 5 1314.010 1206.080 31.145 147.518 o
0 4 6 11530.900 11084.100 181.737 4.389 o
0 4 7 2094.080 2093.420 52.107 62.626 o
0 4 8 8355.900 8111.900 160.205 6.654 o
0 4 9 1498.840 1543.580 52.895 74.402 o
0 4 10 1499.650 1571.970 47.726 84.268 o
0 4 11 6807.040 6645.860 122.828 10.389 o
0 4 12 1788.610 1748.530 57.939 61.096 o
0 4 13 4915.850 5116.380 215.608 5.750 o
0 4 14 2.324 -13.934 53.202 113.587 o
0 4 15 3347.510 3289.680 165.616 9.948 o
0 5 0 10636.400 10534.500 146.015 5.673 o
0 5 1 538.178 600.465 18.750 413.476 o
0 5 2 17753.800 17345.400 224.186 2.286 o
0 5 3 549.008 492.903 16.078 488.006 o
0 5 4 13033.100 12980.200 164.176 4.101 o
0 5 5 4128.980 3908.850 69.044 27.982 o
0 5 6 109.232 109.682 14.741 1116.240 o
0 5 7 6562.530 6595.360 103.405 12.448 o
0 5 8 26.965 25.621 17.228 1026.180 o
0 5 9 6336.730 6488.870 129.730 10.295 o
0 5 10 1480.370 1523.050 51.028 78.403 o
0 5 11 1331.340 1348.560 46.564 93.099 o
0 5 12 3707.380 3861.200 99.951 20.179 o
0 5 13 0.221 8.480 40.693 194.001 o
0 5 14 2913.590 3054.070 134.328 14.537 o
0 5 15 605.415 743.025 77.171 49.727 o
0 6 0 251.351 260.943 15.075 800.962 o
0 6 1 12373.400 12019.300 177.998 4.136 o
0 6 2 1695.880 1581.170 34.478 110.159 o
0 6 3 7671.250 7986.700 114.030 9.654 o
0 6 4 12329.000 12035.200 160.055 4.497 o
0 6 5 2887.570 2958.550 54.894 46.023 o
0 6 6 9853.260 9646.620 147.336 6.150 o
0 6 7 11.508 25.388 15.840 1232.380 o
0 6 8 7944.000 8182.620 131.163 8.317 o
0 6 9 2179.540 2214.710 54.645 57.702 o
0 6 10 2374.680 2427.490 66.875 43.341 o
0 6 11 6082.400 6313.170 127.875 10.761 o
0 6 12 19.198 -9.589 33.612 282.677 o
0 6 13 3669.320 3596.570 197.258 7.215 o
0 6 14 1247.110 1200.020 106.406 25.783 o
0 6 15 888.710 958.375 96.482 31.884 o
0 7 0 8881.830 8620.020 132.196 7.525 o
0 7 1 1840.990 1805.610 39.107 91.375 o
0 7 2 6555.640 6235.590 98.063 13.253 o
0 7 3 5826.020 5622.170 95.055 15.244 o
0 7 4 6840.930 7118.380 111.402 11.082 o
0 7 5 5815.130 5733.720 90.834 15.750 o
0 7 6 1.361 1.117 14.280 1570.950 o
0 7 7 8536.950 8570.890 124.603 8.133 o
0 7 8 1224.500 1261.750 38.229 122.770 o
0 7 9 5720.960 5530.480 108.525 13.696 o
0 7 10 2559.790 2671.200 68.631 39.968 o
0 7 11 234.630 255.029 32.140 268.578 o
0 7 12 3082.980 2923.290 97.070 23.559 o
0 7 13 1255.510 1362.420 87.594 36.138 o
0 7 14 656.993 639.387 71.222 57.590 o
0 8 0 136.302 153.957 16.243 900.633 o
0 8 1 7843.820 7428.670 135.380 8.394 o
0 8 2 2939.370 2848.390 58.999 43.163 o
0 8 3 2055.480 1877.760 43.714 77.155 o
0 8 4 11787.000 11598.200 172.438 4.454 o
0 8 5 60.385 71.059 16.317 1047.990 o
0 8 6 7315.920 7185.230 117.708 10.079 o
0 8 7 998.270 1028.110 32.779 164.138 o
0 8 8 3575.690 3413.250 79.901 27.388 o
0 8 9 4328.430 4489.450 80.854 22.694 o
0 8 10 150.884 150.076 27.686 371.526 o
0 8 11 5222.050 5199.500 185.059 7.236 o
0 8 12 797.786 1087.980 74.610 50.841 o
0 8 13 1694.820 1679.300 95.679 29.418 o
0 8 14 1965.460 2093.800 111.600 21.831 o
0 9 0 6464.850 6451.460 121.174 10.947 o
0 9 1 3607.770 3480.090 65.733 32.865 o
0 9 2 1663.350 1633.110 41.358 93.632 o
0 9 3 5139.210 4979.910 93.027 17.448 o
0 9 4 215.865 243.395 20.033 580.866 o
0 9 5 5368.590 5270.760 96.894 16.089 o
0 9 6 5403.890 5296.900 99.674 15.579 o
0 9 7 1364.480 1457.140 43.971 97.557 o
0 9 8 4474.620 4522.150 83.413 21.576 o
0 9 9 257.840 228.434 24.315 422.818 o
0 9 10 4176.940 4263.370 131.410 13.178 o
0 9 11 195.666 174.413 44.953 149.813 o
0 9 12 2342.610 2205.090 188.170 8.423 o
0 9 13 1947.120 1977.110 137.616 15.219 o
0 10 0 989.286 946.877 32.921 166.512 o
0 10 1 4638.610 4645.710 83.240 20.990 o
0 10 2 2877.490 2795.080 59.656 43.429 o
0 10 3 573.162 578.393 27.580 267.685 o
0 10 4 9051.620 9117.170 151.886 6.460 o
0 10 5 855.122 832.297 37.423 152.459 o
0 10 6 1616.160 1619.380 45.932 85.047 o
0 10 7 4363.800 4403.860 90.429 20.358 o
0 10 8 79.440 89.658 25.233 466.240 o
0 10 9 3688.850 3796.700 136.014 13.201 o
0 10 10 223.742 159.573 50.512 119.678 o
0 10 11 3168.540 3310.130 140.988 13.117 o
0 10 12 1318.980 1489.250 114.652 22.207 o
0 10 13 430.838 378.228 111.537 25.243 o
0 11 0 3016.440 3106.460 67.016 36.730 o
0 11 1 4338.920 4096.090 80.644 23.328 o
0 11 2 31.229 26.168 19.456 809.939 o
0 11 3 5048.820 4966.130 96.501 17.032 o
0 11 4 287.568 317.828 30.580 281.574 o
0 11 5 3728.300 3699.220 80.231 26.183 o
0 11 6 4483.150 4355.900 91.070 19.980 o
0 11 7 61.582 21.694 28.113 391.797 o
0 11 8 5178.750 5169.940 173.580 8.000 o
0 11 9 223.692 116.367 40.579 181.481 o
0 11 10 2869.040 2966.080 141.252 13.453 o
0 11 11 1148.370 1257.090 95.943 31.229 o
0 11 12 719.860 530.574 118.605 22.052 o
0 12 0 2770.170 2828.650 65.247 40.307 o
0 12 1 2441.300 2430.430 59.132 49.259 o
0 12 2 4807.480 4643.400 108.513 15.683 o
0 12 3 40.634 29.074 21.388 669.226 o
0 12 4 4097.810 4001.270 86.280 22.652 o
0 12 5 1667.970 1765.430 61.725 57.387 o
0 12 6 1037.280 993.466 45.680 107.631 o
0 12 7 3029.810 3186.870 133.342 14.537 o
0 12 8 30.073 104.275 36.236 238.627 o
0 12 9 2014.290 2115.920 119.122 19.452 o
0 12 10 1154.610 1214.250 96.703 30.828 o
0 12 11 1369.090 1401.860 103.422 26.714 o
0 13 0 509.619 525.720 30.272 246.761 o
0 13 1 4579.050 4444.330 154.879 10.030 o
0 13 2 36.319 47.293 23.873 540.425 o
0 13 3 2151.050 2178.680 61.798 50.625 o
0 13 4 3273.200 3489.530 93.452 23.522 o
0 13 5 597.784 516.185 42.241 144.792 o
0 13 6 3318.770 3324.200 101.198 21.266 o
0 13 7 36.936 25.063 42.063 179.666 o
0 13 8 2961.310 2849.320 131.614 15.082 o
0 13 9 737.930 687.591 79.022 47.126 o
0 13 10 862.472 780.568 84.606 40.947 o
0 14 0 4773.610 4839.910 147.006 10.554 o
0 14 1 108.462 103.982 35.575 240.949 o
0 14 2 2746.430 2866.340 114.083 19.223 o
0 14 3 1713.590 1664.730 157.091 12.151 o
0 14 4 835.346 825.191 86.249 39.550 o
0 14 5 3779.380 3785.730 175.568 8.732 o
0 14 6 5.681 -47.875 78.689 51.919 o
0 14 7 2662.860 2458.990 174.143 9.555 o
0 14 8 655.290 965.942 146.029 14.657 o
0 15 0 329.028 336.165 65.041 72.049 o
0 15 1 2375.470 2306.520 157.814 11.577 o
0 15 2 1473.280 1455.880 133.308 16.723 o
0 15 3 1332.010 1355.620 108.559 24.597 o
0 15 4 1892.730 2280.630 199.164 7.663 o
0 15 5 11.514 -14.613 65.041 75.939 o
0 15 6 2061.160 1972.610 221.936 6.236 o
0 16 0 2990.280 3046.670 182.284 8.597 o
0 16 1 1137.950 1200.260 127.636 18.533 o
0 16 2 1384.200 1331.610 111.008 23.565 o
1 -16 0 965.721 951.547 100.444 29.449 o
1 -15 0 855.378 852.976 92.190 34.899 o
1 -15 1 3431.080 3427.580 231.995 5.455 o
1 -15 2 77.276 89.479 58.678 92.013 o
1 -15 3 2444.950 2797.240 142.461 13.648 o
1 -15 4 1228.310 1207.910 125.358 19.082 o
1 -15 5 778.077 808.222 82.681 42.975 o
1 -14 0 3702.840 3658.380 111.857 17.592 o
1 -14 1 135.094 187.419 32.135 283.835 o
1 -14 2 2506.680 2513.600 91.287 27.965 o
1 -14 3 1155.470 1204.060 68.469 55.782 o
1 -14 4 664.020 615.819 75.087 52.320 o
1 -14 5 3001.270 3225.720 148.211 12.230 o
1 -14 6 6.193 -9.286 59.361 91.201 o
1 -14 7 2065.070 2126.120 118.193 19.639 o
1 -13 0 141.272 106.137 24.773 460.591 o
1 -13 1 5784.340 5467.840 108.197 13.693 o
1 -13 2 880.946 963.740 42.946 122.818 o
1 -13 3 2565.280 2565.670 73.182 37.263 o
1 -13 4 4279.110 4017.920 110.735 16.611 o
1 -13 5 88.494 83.937 39.352 200.457 o
1 -13 6 4399.570 4641.570 180.714 7.926 o
1 -13 7 1070.790 973.827 82.302 41.805 o
1 -13 8 1965.610 1988.590 95.449 28.385 o
1 -13 9 2194.770 2168.990 175.292 9.656 o
1 -12 0 3553.380 3590.620 72.834 29.858 o
1 -12 1 902.714 882.975 34.822 162.970 o
1 -12 2 4187.980 4202.700 87.208 21.868 o
1 -12 3 3788.490 3835.150 81.536 25.300 o
1 -12 4 676.560 622.580 36.048 176.855 o
1 -12 5 4899.200 4929.850 113.848 14.501 o
1 -12 6 393.828 325.831 61.696 78.989 o
1 -12 7 3619.980 3726.210 132.418 13.849 o
1 -12 8 1924.090 2032.930 82.714 35.574 o
1 -12 9 315.798 328.993 50.834 114.506 o
1 -12 10 3503.120 3598.350 130.098 14.411 o
1 -11 0 4979.550 4865.080 92.387 18.015 o
1 -11 1 2271.990 2237.950 53.297 57.945 o
1 -11 2 4193.240 4221.190 95.157 19.873 o
1 -11 3 517.139 488.511 28.903 264.519 o
1 -11 4 5071.290 5056.380 107.291 15.152 o
1 -11 5 895.885 862.474 45.831 112.881 o
1 -11 6 3837.160 4050.150 113.376 16.761 o
1 -11 7 3914.050 4077.130 136.313 12.826 o
1 -11 8 1290.960 1345.090 74.499 47.295 o
1 -11 9 3864.090 3928.100 124.469 14.775 o
1 -11 10 123.140 128.851 43.758 161.107 o
1 -11 11 2941.530 3052.820 123.134 16.681 o
1 -10 0 3073.630 2977.780 69.572 35.362 o
1 -10 1 3610.770 3458.920 67.636 32.074 o
1 -10 2 477.850 507.129 23.849 345.171 o
1 -10 3 5417.280 5340.250 97.445 15.856 o
1 -10 4 261.951 303.997 28.700 317.129 o
1 -10 5 3384.020 3348.830 89.486 24.720 o
1 -10 6 1865.300 2007.360 66.327 49.316 o
1 -10 7 451.350 468.174 35.514 201.288 o
1 -10 8 3311.450 3434.920 89.845 24.685 o
1 -10 9 2.355 6.778 28.584 392.467 o
1 -10 10 3267.500 3216.120 97.010 22.759 o
1 -10 11 1997.900 1967.340 96.306 27.921 o
1 -10 12 1648.070 1780.260 95.184 29.664 o
1 -9 0 7971.350 7899.270 125.159 8.747 o
1 -9 1 160.770 120.145 16.559 866.985 o
1 -9 2 7629.620 7675.300 115.191 9.752 o
1 -9 3 289.332 324.284 23.029 434.622 o
1 -9 4 8844.140 8987.030 160.076 6.258 o
1 -9 5 3580.140 3603.210 82.875 25.960 o
1 -9 6 658.176 698.786 34.968 183.315 o
1 -9 7 8081.650 8095.050 162.870 6.660 o
1 -9 8 16.041 19.151 25.939 470.520 o
1 -9 9 4000.690 4219.940 96.666 19.951 o
1 -9 10 715.216 834.920 44.707 123.104 o
1 -9 11 1699.950 1758.430 92.535 30.968 o
1 -9 12 4207.130 4538.990 142.274 11.613 o
1 -9 13 74.622 81.432 47.391 140.130 o
1 -8 0 1638.310 1536.110 38.517 102.535 o
1 -8 1 5655.760 5515.300 94.113 15.771 o
1 -8 2 19.297 40.714 11.565 2139.730 o
1 -8 3 7548.860 7464.750 120.474 9.553 o
1 -8 4 2489.770 2550.540 59.837 47.650 o
1 -8 5 6150.900 6101.300 128.756 10.713 o
1 -8 6 6117.960 6178.260 127.209 10.851 o
1 -8 7 349.943 301.520 26.198 348.960 o
1 -8 8 3709.980 3876.970 91.019 22.569 o
1 -8 9 1550.590 1547.240 51.784 75.557 o
1 -8 10 2444.790 2229.620 83.628 32.465 o
1 -8 11 3213.070 3285.900 86.308 26.493 o
1 -8 12 11.494 -2.605 44.248 163.864 o
1 -8 13 3950.580 4074.160 137.554 12.624 o
1 -7 0 13308.500 13208.200 180.372 3.744 o
1 -7 1 1140.080 1149.730 29.834 166.365 o
1 -7 2 14587.200 14799.600 204.888 3.031 o
1 -7 3 1393.760 1424.290 35.582 121.792 o
1 -7 4 5586.290 5533.150 92.689 16.092 o
1 -7 5 9446.370 9326.790 163.515 5.823 o
1 -7 6 1393.340 1389.800 36.275 120.238 o
1 -7 7 12432.500 12342.400 195.538 3.769 o
1 -7 8 1053.470 1024.400 39.088 131.082 o
1 -7 9 2966.460 3058.110 65.284 38.197 o
1 -7 10 1979.010 1983.970 57.038 58.632 o
1 -7 11 237.219 260.597 26.047 380.342 o
1 -7 12 6158.760 6433.930 179.860 6.957 o
1 -7 13 542.794 541.485 58.023 85.126 o
1 -7 14 3097.420 2870.130 115.893 18.230 o
1 -6 0 22.558 20.752 10.236 2714.160 o
1 -6 1 6427.950 6154.170 112.555 11.964 o
1 -6 2 5699.910 5965.910 90.593 15.782 o
1 -6 3 1909.350 1809.860 39.274 89.175 o
1 -6 4 16273.200 16084.800 227.531 2.490 o
1 -6 5 123.874 131.296 12.267 1381.270 o
1 -6 6 9080.590 9195.440 149.661 6.517 o
1 -6 7 2412.200 2259.770 50.171 59.464 o
1 -6 8 6364.960 6477.110 115.675 11.548 o
1 -6 9 4844.990 4685.110 113.882 14.739 o
1 -6 10 1515.210 1585.110 62.856 58.365 o
1 -6 11 5787.380 5727.760 118.506 12.304 o
1 -6 12 24.867 -10.648 32.919 293.971 o
1 -6 13 3553.960 3535.560 141.168 12.686 o
1 -6 14 2538.510 2549.450 132.390 15.493 o
1 -5 0 12450.300 11925.600 226.631 3.296 o
1 -5 1 1437.430 1415.040 29.540 140.917 o
1 -5 2 9463.440 9267.070 136.689 6.823 o
1 -5 3 13202.000 13449.100 203.924 3.384 o
1 -5 4 16.936 23.959 9.734 3011.710 o
1 -5 5 12210.700 12120.900 207.027 3.637 o
1 -5 6 481.101 500.259 25.060 324.585 o
1 -5 7 9929.160 10179.600 188.544 4.769 o
1 -5 8 3535.850 3445.870 88.003 24.616 o
1 -5 9 2617.030 2594.570 78.180 33.949 o
1 -5 10 4897.430 4982.430 126.511 12.726 o
1 -5 11 114.510 115.483 17.298 860.532 o
1 -5 12 3356.840 3235.590 127.474 15.226 o
1 -5 13 1282.590 1328.350 77.609 44.307 o
1 -5 14 1230.170 1260.360 103.840 26.924 o
1 -5 15 4094.790 3958.670 350.986 2.476 o
1 -4 0 6761.430 7044.130 112.641 11.099 o
1 -4 1 293.191 269.361 11.822 953.528 o
1 -4 2 15244.600 15808.500 221.607 2.687 o
1 -4 3 26.440 33.149 10.815 2383.550 o
1 -4 4 17835.900 17912.100 317.942 1.659 o
1 -4 5 1617.190 1657.220 46.634 83.192 o
1 -4 6 6774.810 6783.960 155.872 7.987 o
1 -4 7 9103.470 8962.390 230.421 4.034 o
1 -4 8 1949.970 1894.210 68.519 46.971 o
1 -4 9 12259.700 12340.100 276.723 2.618 o
1 -4 10 18.692 13.793 14.505 1455.010 o
1 -4 11 5396.930 5667.980 155.217 9.135 o
1 -4 12 1226.140 1220.230 66.864 57.297 o
1 -4 13 1149.940 1157.820 78.651 44.419 o
1 -4 14 3386.440 3259.250 173.150 9.211 o
1 -4 15 4.584 8.216 60.660 87.317 o
1 -3 0 29918.700 31326.100 476.115 0.667 o
1 -3 1 3247.360 3391.560 51.296 43.141 o
1 -3 2 5935.930 6015.650 107.234 13.234 o
1 -3 3 9163.160 9078.730 189.098 5.121 o
1 -3 4 1928.220 1883.680 61.992 53.905 o
1 -3 5 16320.200 16530.400 373.734 1.471 o
1 -3 6 2931.400 3029.500 121.832 16.989 o
1 -3 7 5240.330 5499.660 115.010 13.515 o
1 -3 8 12897.000 12671.600 225.042 3.193 o
1 -3 9 1.935 -2.243 15.233 1381.120 o
1 -3 10 5908.280 5773.100 121.604 11.812 o
1 -3 11 5330.680 5064.270 124.126 12.517 o
1 -3 12 1284.320 1249.720 68.049 55.126 o
1 -3 13 3092.320 3234.420 127.549 15.507 o
1 -3 14 209.706 191.044 50.033 121.821 o
1 -3 15 3587.690 3729.670 152.400 11.143 o
1 -2 0 5796.520 6061.190 84.279 16.391 o
1 -2 1 21892.700 22435.900 321.924 1.328 o
1 -2 2 3435.530 3637.900 78.400 28.063 o
1 -2 3 382.876 402.139 17.371 552.883 o
1 -2 4 5567.980 5570.130 153.151 9.228 o
1 -2 5 4429.980 4370.800 175.922 8.318 o
1 -2 6 2893.700 2895.990 123.190 16.825 o
1 -2 7 7704.110 7588.830 215.217 4.864 o
1 -2 8 11.163 18.894 15.648 1269.090 o
1 -2 9 8366.610 7983.060 175.903 6.019 o
1 -2 10 3369.360 3248.580 92.307 23.961 o
1 -2 11 2747.360 2697.840 115.604 18.955 o
1 -2 12 4012.870 3997.510 114.589 16.302 o
1 -2 13 34.879 18.506 44.359 161.925 o
1 -2 14 3163.050 3190.730 131.077 14.804 o
1 -2 15 374.197 430.283 78.630 49.742 o
1 -2 16 2835.380 2986.070 163.239 10.521 o
1 -1 1 25276.900 26657.000 568.022 0.633 o
1 -1 2 2910.700 3259.550 67.727 36.507 o
1 -1 3 30911.700 32496.800 801.457 0.351 o
1 -1 4 15043.100 16748.300 593.435 0.758 o
1 -1 5 5514.590 5268.660 132.062 11.337 o
1 -1 6 11838.500 11268.500 551.598 0.929 o
1 -1 7 1599.200 1598.000 79.861 40.086 o
1 -1 8 10882.400 10527.900 249.676 3.259 o
1 -1 9 643.722 612.508 27.519 256.807 o
1 -1 10 5104.850 5235.870 155.893 9.381 o
1 -1 11 4675.030 4396.970 139.589 11.609 o
1 -1 12 533.518 563.627 46.876 123.234 o
1 -1 13 3886.510 3803.250 164.500 9.668 o
1 -1 14 203.962 173.290 64.750 74.408 o
1 -1 15 2948.120 3048.850 133.900 14.583 o
1 -1 16 2951.130 3321.160 173.705 9.322 o
1 0 2 15712.100 16109.000 407.015 1.341 o
1 0 3 1947.880 2039.890 283.538 3.893 o
1 0 4 2577.230 2632.980 88.915 28.613 o
1 0 5 6453.770 6389.830 196.492 6.046 o
1 0 6 107.625 140.308 20.624 640.187 o
1 0 7 3737.770 3474.150 93.519 22.303 o
1 0 8 1653.190 1575.420 51.636 73.887 o
1 0 9 5891.660 5911.470 148.199 9.314 o
1 0 10 3485.950 3548.690 87.703 24.711 o
1 0 11 531.543 485.911 30.357 245.566 o
1 0 12 3338.310 3432.360 106.839 19.597 o
1 0 13 435.177 527.819 58.322 85.857 o
1 0 14 2711.710 3020.300 148.480 12.456 o
1 0 15 2935.070 2991.060 196.910 7.507 o
1 0 16 1237.950 1347.660 145.007 14.465 o
1 1 1 46494.100 48135.900 1443.520 0.120 o
1 1 2 3609.120 3694.390 109.059 18.339 o
1 1 3 16714.600 16966.400 372.538 1.452 o
1 1 4 22168.100 22545.400 441.229 0.958 o
1 1 5 232.629 201.414 15.428 828.223 o
1 1 6 21827.800 22006.200 373.475 1.166 o
1 1 7 391.929 411.321 23.196 389.592 o
1 1 8 14734.600 15303.000 298.959 2.066 o
1 1 9 3512.290 3403.440 98.968 21.379 o
1 1 10 1597.310 1732.270 66.893 52.015 o
1 1 11 14110.800 14707.800 299.024 2.133 o
1 1 12 64.167 47.276 19.339 782.267 o
1 1 13 3802.120 3669.400 121.469 15.536 o
1 1 14 1177.350 1442.170 98.843 29.332 o
1 1 15 1501.020 1276.480 173.405 10.218 o
1 1 16 3337.740 3498.980 297.286 3.442 o
1 2 0 19538.800 19434.300 409.217 1.161 o
1 2 1 405.259 455.480 14.615 617.768 o
1 2 2 3118.340 3112.600 63.395 38.116 o
1 2 3 17584.000 17575.200 314.197 1.703 o
1 2 4 41.198 54.691 12.942 1638.110 o
1 2 5 10203.200 10619.600 220.795 3.895 o
1 2 6 5563.750 5800.110 127.503 11.523 o
1 2 7 9709.420 9809.330 180.878 5.099 o
1 2 8 6553.210 6933.800 150.828 8.393 o
1 2 9 2864.920 2835.960 91.123 26.446 o
1 2 10 8846.610 9039.470 194.325 5.055 o
1 2 11 381.206 469.271 44.717 140.008 o
1 2 12 7376.550 7312.930 218.510 4.861 o
1 2 13 2341.630 2356.090 95.743 26.732 o
1 2 14 1126.780 1175.190 112.047 23.653 o
1 2 15 2456.190 2488.150 165.804 10.518 o
1 2 16 11.653 -25.287 69.463 66.586 o
1 3 0 366.421 317.990 14.752 690.126 o
1 3 1 19287.800 19787.300 379.128 1.272 o
1 3 2 10929.600 10818.700 153.691 5.292 o
1 3 3 905.458 870.678 23.017 249.665 o
1 3 4 19524.900 20021.300 295.294 1.618 o
1 3 5 341.569 348.878 19.233 524.390 o
1 3 6 13492.500 13640.900 261.939 2.594 o
1 3 7 5955.800 6054.370 151.690 8.956 o
1 3 8 3498.650 3692.650 83.487 25.873 o
1 3 9 6776.660 6884.860 144.711 8.680 o
1 3 10 236.848 231.548 28.199 336.783 o
1 3 11 7239.820 7198.410 150.198 7.958 o
1 3 12 2547.320 2583.780 80.388 33.066 o
1 3 13 2419.330 2301.760 112.827 20.543 o
1 3 14 2847.940 3144.450 358.199 2.430 o
1 3 15 49.401 -17.696 66.787 71.769 o
1 3 16 4139.580 4343.650 202.050 6.705 o
1 4 0 3871.100 3996.990 104.125 18.710 o
1 4 1 18205.400 17750.800 298.737 1.748 o
1 4 2 1341.970 1353.240 28.294 153.287 o
1 4 3 22129.900 22261.700 282.047 1.467 o
1 4 4 263.578 268.047 14.185 838.865 o
1 4 5 7115.170 6897.810 134.722 9.131 o
1 4 6 1432.770 1339.170 40.480 106.845 o
1 4 7 2835.720 2772.200 66.674 39.133 o
1 4 8 12669.800 12815.300 222.773 3.250 o
1 4 9 263.263 284.824 28.396 324.014 o
1 4 10 3283.800 3297.970 95.283 23.160 o
1 4 11 634.776 706.583 41.465 143.670 o
1 4 12 2430.370 2367.030 73.614 38.294 o
1 4 13 3204.390 3379.870 124.558 15.871 o
1 4 14 89.523 91.814 49.625 127.591 o
1 4 15 4323.920 4351.590 194.583 7.091 o
1 5 0 7294.090 7155.840 106.313 10.995 o
1 5 1 5285.880 5235.540 76.502 19.816 o
1 5 2 8922.320 8866.300 130.075 7.524 o
1 5 3 198.893 234.769 13.307 1007.930 o
1 5 4 10358.500 10038.700 164.145 5.340 o
1 5 5 833.666 714.873 27.141 231.370 o
1 5 6 2420.900 2344.070 52.529 56.295 o
1 5 7 6459.480 6129.240 113.233 11.874 o
1 5 8 83.755 95.749 22.757 560.078 o
1 5 9 5397.430 5452.570 123.385 12.325 o
1 5 10 977.156 1034.060 42.536 119.979 o
1 5 11 1318.080 1385.100 53.031 78.386 o
1 5 12 2930.250 3101.200 92.207 25.446 o
1 5 13 190.903 122.819 47.404 136.358 o
1 5 14 3870.070 3992.230 178.364 8.429 o
1 5 15 225.470 290.624 75.346 55.015 o
1 6 0 5082.810 5134.840 81.384 19.554 o
1 6 1 9582.430 9564.890 135.585 6.726 o
1 6 2 126.376 137.719 10.183 1704.760 o
1 6 3 16215.600 16358.800 233.467 2.430 o
1 6 4 8755.010 8826.350 136.701 7.331 o
1 6 5 5449.130 5437.030 88.791 17.059 o
1 6 6 8669.300 8269.710 127.909 7.977 o
1 6 7 603.701 563.291 28.600 252.681 o
1 6 8 8657.900 8920.080 162.595 6.251 o
1 6 9 1563.770 1518.480 53.509 72.484 o
1 6 10 3272.290 3401.700 78.321 29.226 o
1 6 11 2160.570 2117.130 61.043 51.577 o
1 6 12 417.995 409.132 43.998 143.765 o
1 6 13 2841.840 2979.650 143.805 13.071 o
1 6 14 74.133 102.742 58.204 93.453 o
1 6 15 1734.230 1645.110 103.708 25.615 o
1 7 0 5408.600 4994.970 107.274 14.692 o
1 7 1 1409.590 1533.660 33.353 126.096 o
1 7 2 9428.540 9079.360 183.863 5.205 o
1 7 3 1242.950 1134.560 28.873 164.566 o
1 7 4 6659.440 6525.310 107.077 12.012 o
1 7 5 10796.500 10573.500 148.444 5.532 o
1 7 6 501.069 499.490 24.886 323.694 o
1 7 7 8662.820 8515.420 141.935 7.229 o
1 7 8 1121.960 1068.060 37.177 135.230 o
1 7 9 3609.630 3637.300 76.427 28.117 o
1 7 10 2915.770 3031.740 73.725 33.847 o
1 7 11 400.973 421.716 37.366 190.134 o
1 7 12 4406.200 4629.660 174.046 8.417 o
1 7 13 44.288 81.997 86.938 42.349 o
1 7 14 2049.710 1988.190 121.201 18.916 o
1 7 15 1712.690 1829.580 109.853 23.073 o
1 8 0 161.000 163.781 14.507 1013.080 o
1 8 1 7236.860 7470.680 145.510 8.160 o
1 8 2 1751.640 1546.830 30.792 118.376 o
1 8 3 4840.720 4770.380 76.528 21.751 o
1 8 4 7473.050 7184.210 118.260 9.897 o
1 8 5 1263.770 1132.410 36.344 130.847 o
1 8 6 4787.660 4842.420 78.609 21.335 o
1 8 7 1172.560 1137.990 39.699 121.797 o
1 8 8 5482.990 5437.530 98.956 15.433 o
1 8 9 3619.050 3770.530 79.074 26.855 o
1 8 10 1097.360 1066.240 46.886 101.318 o
1 8 11 4361.330 4656.430 110.541 16.018 o
1 8 12 37.674 27.754 39.286 205.504 o
1 8 13 2687.510 2735.820 136.174 14.559 o
1 8 14 1581.730 1572.010 158.048 12.093 o
1 9 0 15517.700 15404.000 263.669 2.289 o
1 9 1 615.129 563.451 22.000 339.988 o
1 9 2 6158.230 6080.650 100.012 13.723 o
1 9 3 3263.140 3129.800 56.531 41.002 o
1 9 4 1642.210 1597.250 39.303 99.537 o
1 9 5 4531.900 4357.250 106.682 16.681 o
1 9 6 22.484 41.682 18.264 914.531 o
1 9 7 5543.410 5321.310 96.137 15.847 o
1 9 8 1597.750 1578.810 44.964 87.957 o
1 9 9 1465.410 1391.480 44.258 95.066 o
1 9 10 4379.530 4602.780 101.907 17.645 o
1 9 11 3.070 5.427 35.692 251.978 o
1 9 12 4640.460 4801.510 146.629 10.701 o
1 9 13 1345.550 1408.490 89.389 34.525 o
1 10 0 2135.960 1979.770 49.092 66.815 o
1 10 1 1560.460 1525.050 38.358 105.617 o
1 10 2 3525.920 3514.340 68.252 32.102 o
1 10 3 159.045 162.145 18.642 709.593 o
1 10 4 7162.510 6931.780 119.885 10.169 o
1 10 5 364.543 356.025 22.866 412.089 o
1 10 6 3520.660 3447.370 75.489 29.248 o
1 10 7 1904.400 1849.230 68.076 47.902 o
1 10 8 1244.130 1119.110 46.273 98.760 o
1 10 9 4789.250 4932.530 110.877 15.110 o
1 10 10 0.240 -0.218 31.638 321.274 o
1 10 11 3860.760 3505.690 129.785 14.136 o
1 10 12 1357.390 1572.250 127.212 18.282 o
1 10 13 1709.750 1738.870 120.851 19.577 o
1 11 0 6771.080 6911.680 115.689 10.896 o
1 11 1 3319.770 3128.530 71.451 32.689 o
1 11 2 1736.360 1693.290 43.891 85.700 o
1 11 3 4124.510 4103.700 82.375 23.509 o
1 11 4 46.072 49.276 18.386 874.371 o
1 11 5 11170.900 10318.100 178.641 4.659 o
1 11 6 1085.390 1056.470 40.189 124.752 o
1 11 7 3025.040 2983.610 81.315 29.777 o
1 11 8 3011.530 3149.160 89.040 26.325 o
1 11 9 97.680 100.726 38.084 212.415 o
1 11 10 2111.870 2117.170 99.279 26.125 o
1 11 11 410.209 480.776 61.421 78.644 o
1 11 12 1627.410 1426.670 103.247 26.253 o
1 12 0 4330.360 4349.420 83.231 22.284 o
1 12 1 182.155 189.657 21.446 551.590 o
1 12 2 4637.170 4595.420 117.427 14.533 o
1 12 3 19.550 48.904 20.098 761.556 o
1 12 4 5147.370 4954.360 101.944 15.952 o
1 12 5 2025.920 1904.880 54.944 61.156 o
1 12 6 2124.190 2066.110 65.297 47.983 o
1 12 7 4890.440 4831.540 139.554 11.257 o
1 12 8 26.606 4.324 44.644 160.400 o
1 12 9 2116.670 2098.060 100.123 25.784 o
1 12 10 396.483 428.384 129.725 18.782 o
1 12 11 1258.970 1208.410 98.540 29.573 o
1 13 0 2535.770 2673.210 82.957 31.566 o
1 13 1 5267.780 5250.650 156.371 9.240 o
1 13 2 30.881 55.827 21.257 674.873 o
1 13 3 2969.960 2826.350 73.279 34.332 o
1 13 4 352.124 388.334 30.542 269.718 o
1 13 5 1993.840 1830.670 70.814 44.795 o
1 13 6 2781.790 2885.930 152.696 11.870 o
1 13 7 311.934 380.048 75.381 54.341 o
1 13 8 2528.140 2876.850 188.163 8.281 o
1 13 9 101.904 213.392 101.516 30.934 o
1 13 10 957.769 944.652 229.173 6.029 o
1 14 0 2633.570 2925.240 121.208 17.580 o
1 14 1 39.365 30.772 43.755 165.996 o
1 14 2 3868.650 3812.090 139.073 12.601 o
1 14 3 499.133 672.786 67.477 64.610 o
1 14 4 1299.570 1318.920 114.083 22.552 o
1 14 5 1990.110 2204.480 313.286 3.200 o
1 14 6 229.609 181.510 80.453 48.606 o
1 14 7 2769.150 3112.660 195.147 7.657 o
1 14 8 243.548 137.550 100.911 31.154 o
1 15 0 429.439 390.166 61.409 78.954 o
1 15 1 2734.190 2713.990 168.451 10.059 o
1 15 2 350.710 346.238 106.720 27.637 o
1 15 3 1722.060 1641.900 116.013 21.095 o
1 15 4 2502.620 2524.950 178.844 9.148 o
1 15 5 457.281 361.733 101.710 30.184 o
1 15 6 2667.750 3172.130 399.698 1.966 o
1 16 0 3620.810 3502.920 168.702 9.469 o
1 16 1 231.787 222.743 70.828 62.186 o
1 16 2 1948.520 1904.460 257.033 4.714 o
2 -15 0 577.957 613.545 100.492 30.475 o
2 -15 1 2359.340 2076.310 125.473 17.421 o
2 -15 2 134.735 126.454 52.812 111.853 o
2 -15 3 2007.730 2247.320 131.594 16.303 o
2 -15 4 174.974 267.982 68.981 65.676 o
2 -14 0 2550.130 2560.300 84.752 30.819 o
2 -14 1 85.758 74.828 37.153 224.442 o
2 -14 2 4090.890 4133.680 111.782 16.616 o
2 -14 3 121.238 134.801 45.566 149.013 o
2 -14 4 2150.320 2127.420 123.264 18.173 o
2 -14 5 1550.550 1771.770 112.945 22.274 o
2 -14 6 1107.530 1179.930 101.548 28.358 o
2 -14 7 3348.050 3146.470 190.699 7.814 o
2 -13 0 291.337 266.413 32.333 259.098 o
2 -13 1 5032.540 5116.910 117.926 13.626 o
2 -13 2 355.795 341.518 33.348 236.291 o
2 -13 3 2327.430 2309.910 71.770 40.353 o
2 -13 4 2366.450 2592.260 87.460 30.087 o
2 -13 5 968.230 904.431 65.136 63.571 o
2 -13 6 4325.020 4424.330 151.245 10.565 o
2 -13 7 34.704 -5.523 57.631 96.409 o
2 -13 8 2595.070 2682.410 172.192 9.734 o
2 -12 0 3807.190 3799.190 88.235 23.220 o
2 -12 1 291.274 264.135 30.031 293.151 o
2 -12 2 5069.310 5093.410 101.544 16.031 o
2 -12 3 4245.640 4428.100 103.551 17.727 o
2 -12 4 1483.520 1442.380 56.736 68.677 o
2 -12 5 5180.060 5419.210 123.415 12.574 o
2 -12 6 133.586 142.378 53.514 108.907 o
2 -12 7 4631.280 4642.540 180.171 7.875 o
2 -12 8 1523.460 1634.020 101.663 26.968 o
2 -12 9 1585.660 1537.730 98.777 28.309 o
2 -12 10 1680.520 1590.430 114.488 21.689 o
2 -11 0 17.601 26.909 20.385 750.570 o
2 -11 1 6117.580 6081.560 111.254 12.509 o
2 -11 2 4031.750 3969.430 77.814 25.401 o
2 -11 3 2000.430 2027.920 58.588 56.304 o
2 -11 4 6054.320 6062.870 114.440 12.252 o
2 -11 5 163.985 167.366 29.200 334.342 o
2 -11 6 4967.360 4826.810 127.353 12.627 o
2 -11 7 2529.400 2453.570 117.812 18.877 o
2 -11 8 1717.840 1691.330 128.967 17.441 o
2 -11 9 3807.670 3743.950 196.420 7.211 o
2 -11 10 196.780 177.613 46.267 141.812 o
2 -11 11 2294.330 2518.090 130.787 16.072 o
2 -10 0 3105.090 3149.670 66.462 36.366 o
2 -10 1 2497.390 2436.140 57.665 50.005 o
2 -10 2 2150.810 2084.030 48.274 66.867 o
2 -10 3 3814.430 3740.300 75.807 27.316 o
2 -10 4 9.469 6.682 19.765 812.205 o
2 -10 5 4655.620 4782.470 96.146 18.059 o
2 -10 6 629.114 620.257 31.584 216.445 o
2 -10 7 2746.920 2761.110 84.674 29.740 o
2 -10 8 5853.130 5651.520 170.838 7.778 o
2 -10 9 136.355 178.148 44.104 157.342 o
2 -10 10 4765.470 4709.410 158.996 9.461 o
2 -10 11 764.761 787.864 78.504 47.335 o
2 -10 12 2276.740 2260.040 165.058 10.730 o
2 -9 0 2232.090 2221.490 45.847 67.639 o
2 -9 1 2425.380 2263.820 60.763 48.714 o
2 -9 2 3863.510 3822.350 66.729 30.241 o
2 -9 3 76.054 73.391 18.990 787.066 o
2 -9 4 5077.350 5078.760 104.549 15.550 o
2 -9 5 573.160 594.787 29.747 241.688 o
2 -9 6 3986.370 3849.970 82.848 24.210 o
2 -9 7 2984.750 2885.470 78.984 31.227 o
2 -9 8 574.276 552.129 38.226 169.742 o
2 -9 9 7029.610 7023.270 201.905 5.567 o
2 -9 10 861.167 911.630 90.536 35.982 o
2 -9 11 2415.510 2509.820 104.766 22.930 o
2 -9 12 2600.300 2735.310 127.143 16.411 o
2 -9 13 831.660 998.458 113.783 23.479 o
2 -8 0 3740.250 3637.920 61.924 33.330 o
2 -8 1 8118.750 7970.490 112.675 9.355 o
2 -8 2 256.605 268.356 17.345 670.557 o
2 -8 3 8553.790 8482.470 144.868 7.161 o
2 -8 4 972.323 1002.740 36.898 145.046 o
2 -8 5 7460.460 7606.500 139.670 8.331 o
2 -8 6 4648.670 4614.460 104.590 16.645 o
2 -8 7 1303.420 1294.050 48.637 89.232 o
2 -8 8 6271.750 6634.840 139.838 9.463 o
2 -8 9 63.667 81.114 27.844 392.418 o
2 -8 10 5168.020 5235.230 151.486 9.726 o
2 -8 11 2115.750 2219.290 95.028 27.852 o
2 -8 12 486.286 389.886 61.315 78.561 o
2 -8 13 2605.840 2945.490 116.906 18.649 o
2 -7 0 8177.850 8229.780 120.775 8.723 o
2 -7 1 118.008 181.625 14.049 1114.450 o
2 -7 2 8942.910 8716.740 124.347 7.825 o
2 -7 3 899.221 871.544 30.898 188.197 o
2 -7 4 5654.310 5853.180 110.831 13.283 o
2 -7 5 6372.660 6475.510 127.601 10.453 o
2 -7 6 1473.690 1385.710 54.379 73.323 o
2 -7 7 7123.870 7119.870 135.584 8.985 o
2 -7 8 592.140 599.894 32.350 213.623 o
2 -7 9 4408.860 4622.530 108.623 16.312 o
2 -7 10 2578.540 2506.410 90.501 28.102 o
2 -7 11 1348.580 1396.320 118.491 20.935 o
2 -7 12 3014.590 3084.060 165.654 10.149 o
2 -7 13 0.748 7.298 46.736 147.117 o
2 -7 14 3165.590 3107.830 128.887 15.244 o
2 -6 0 2065.900 2151.900 47.159 69.232 o
2 -6 1 21765.300 22267.000 299.023 1.421 o
2 -6 2 235.616 292.472 15.220 792.304 o
2 -6 3 10871.900 10466.000 177.535 4.750 o
2 -6 4 1811.560 1629.660 52.482 69.546 o
2 -6 5 8084.400 8242.610 143.283 7.561 o
2 -6 6 9169.110 9177.130 184.131 5.260 o
2 -6 7 0.803 9.410 18.496 933.896 o
2 -6 8 7514.320 7428.540 194.826 5.647 o
2 -6 9 731.879 730.880 40.440 144.502 o
2 -6 10 3793.800 3640.850 86.235 24.101 o
2 -6 11 3862.820 3638.320 126.778 14.555 o
2 -6 12 264.318 265.376 30.307 292.262 o
2 -6 13 4463.060 4438.720 182.937 7.785 o
2 -6 14 156.778 119.015 59.660 88.016 o
2 -5 0 13195.000 13165.400 192.599 3.581 o
2 -5 1 336.916 381.495 17.836 566.508 o
2 -5 2 4037.710 3989.420 73.888 26.592 o
2 -5 3 9890.980 10021.500 193.570 4.667 o
2 -5 4 328.906 340.631 19.136 535.378 o
2 -5 5 10354.300 10445.500 257.865 3.198 o
2 -5 6 154.270 189.530 20.299 616.156 o
2 -5 7 5335.370 5400.450 143.528 10.284 o
2 -5 8 3750.360 3561.090 86.609 24.239 o
2 -5 9 1726.140 1715.320 61.237 57.666 o
2 -5 10 7011.000 6805.830 169.288 7.098 o
2 -5 11 318.859 310.742 31.286 267.948 o
2 -5 12 8732.730 8143.620 223.389 4.354 o
2 -5 13 395.265 503.020 124.998 20.177 o
2 -5 14 2987.530 2843.410 279.987 3.902 o
2 -5 15 2311.700 2337.080 143.188 13.791 o
2 -4 0 36.334 47.833 10.603 2335.450 o
2 -4 1 30568.900 31453.700 433.492 0.713 o
2 -4 2 5812.530 6138.420 101.839 13.970 o
2 -4 3 10394.300 10289.100 181.136 4.820 o
2 -4 4 8644.960 8958.220 149.754 6.776 o
2 -4 5 503.700 539.470 26.707 292.175 o
2 -4 6 11834.500 11625.000 239.498 3.213 o
2 -4 7 556.179 569.664 47.318 120.596 o
2 -4 8 3826.480 3938.890 105.926 18.442 o
2 -4 9 2891.020 2796.490 79.362 31.640 o
2 -4 10 353.542 422.448 29.386 283.842 o
2 -4 11 5507.430 5334.830 117.756 12.941 o
2 -4 12 350.326 304.196 34.151 229.304 o
2 -4 13 4554.650 4522.600 139.094 11.715 o
2 -4 14 2492.160 2621.310 161.297 11.001 o
2 -4 15 417.263 447.805 69.598 62.382 o
2 -3 0 13015.200 13264.500 180.420 3.801 o
2 -3 1 13473.300 14469.400 205.484 3.229 o
2 -3 2 12764.700 13421.400 243.256 2.913 o
2 -3 3 19636.600 20700.200 322.740 1.469 o
2 -3 4 111.713 116.649 16.612 920.271 o
2 -3 5 17244.200 17044.000 338.008 1.604 o
2 -3 6 1643.890 1649.280 49.572 77.113 o
2 -3 7 1915.410 1829.260 55.355 62.512 o
2 -3 8 7538.180 7317.120 151.356 7.692 o
2 -3 9 48.861 72.777 16.990 990.478 o
2 -3 10 6161.260 6252.690 112.032 12.271 o
2 -3 11 1548.640 1445.140 40.107 102.625 o
2 -3 12 2803.030 2708.090 75.862 34.071 o
2 -3 13 3864.540 3859.900 126.141 14.534 o
2 -3 14 1026.500 1297.090 101.060 28.653 o
2 -3 15 4295.110 4567.100 174.170 8.468 o
2 -2 0 25853.300 26764.900 385.083 0.946 o
2 -2 1 14733.300 15274.000 225.637 2.746 o
2 -2 2 27803.100 28453.200 431.630 0.794 o
2 -2 3 4176.060 4303.780 80.556 23.540 o
2 -2 4 10146.600 10163.000 208.183 4.230 o
2 -2 5 2917.180 3013.960 77.534 31.946 o
2 -2 6 11830.600 12666.000 322.531 2.157 o
2 -2 7 9145.950 9417.240 201.154 4.727 o
2 -2 8 1503.400 1469.850 48.574 83.443 o
2 -2 9 7595.060 7430.440 190.082 5.808 o
2 -2 10 869.818 839.727 41.783 130.325 o
2 -2 11 3377.960 3272.620 92.199 23.939 o
2 -2 12 4441.300 4091.710 127.552 13.547 o
2 -2 13 859.688 754.886 64.768 65.903 o
2 -2 14 4485.350 4504.290 160.782 9.514 o
2 -2 15 1.213 -25.726 58.280 94.671 o
2 -2 16 3165.010 3319.270 149.783 11.877 o
2 -1 0 1218.350 1290.370 33.691 139.827 o
2 -1 1 2375.790 2547.240 80.699 33.726 o
2 -1 2 211.498 185.128 16.052 816.772 o
2 -1 3 20716.000 21006.500 406.513 1.112 o
2 -1 4 872.391 857.836 30.114 196.454 o
2 -1 5 9709.540 9657.650 202.704 4.519 o
2 -1 6 5131.920 4737.850 124.823 12.821 o
2 -1 7 2997.900 3067.460 82.527 29.183 o
2 -1 8 8565.960 8438.330 188.167 5.423 o
2 -1 9 141.364 154.336 22.469 535.550 o
2 -1 10 6805.460 6527.090 156.131 8.024 o
2 -1 11 6406.640 6252.550 151.973 8.604 o
2 -1 12 1779.630 1795.480 77.226 40.783 o
2 -1 13 3847.160 3478.000 155.532 10.702 o
2 -1 14 30.766 104.506 57.519 96.189 o
2 -1 15 2615.110 2466.080 332.456 2.826 o
2 -1 16 952.249 1196.000 109.185 25.057 o
2 0 0 835.958 872.000 25.954 232.535 o
2 0 1 175.990 159.242 14.058 1035.390 o
2 0 2 14994.000 15629.600 406.493 1.375 o
2 0 3 1413.430 1441.530 41.756 102.310 o
2 0 4 12874.600 13116.200 265.707 2.644 o
2 0 5 13869.700 14653.300 427.068 1.327 o
2 0 6 8591.450 9489.230 232.163 4.037 o
2 0 7 15880.500 16637.800 345.988 1.638 o
2 0 8 443.869 533.465 34.340 210.175 o
2 0 9 10628.000 10139.700 231.375 3.651 o
2 0 10 1515.320 1452.480 64.100 57.363 o
2 0 11 2764.060 2793.980 70.629 37.059 o
2 0 12 8455.610 8392.770 175.414 5.931 o
2 0 13 74.944 39.610 39.909 196.954 o
2 0 14 4436.160 4025.350 178.574 8.186 o
2 0 15 748.895 1075.360 96.181 32.256 o
2 0 16 1223.270 1343.950 169.435 10.756 o
2 1 0 751.384 726.149 23.127 282.982 o
2 1 1 2094.880 2048.300 48.132 68.247 o
2 1 2 412.860 473.824 22.005 401.714 o
2 1 3 22401.600 22751.200 621.672 0.606 o
2 1 4 9295.890 9242.440 178.502 5.390 o
2 1 5 7648.520 7981.480 181.897 6.032 o
2 1 6 6248.620 6095.770 130.335 10.487 o
2 1 7 85.421 68.792 20.085 707.591 o
2 1 8 6946.160 6940.150 154.178 7.955 o
2 1 9 1653.090 1617.220 58.199 63.139 o
2 1 10 3199.290 3138.750 100.810 21.846 o
2 1 11 4260.920 4340.340 120.816 14.644 o
2 1 12 25.552 22.991 27.815 407.554 o
2 1 13 4527.640 4752.170 146.130 10.853 o
2 1 14 785.300 782.819 104.953 27.585 o
2 1 15 1868.440 2054.780 150.424 12.979 o
2 1 16 2592.680 2975.540 226.123 5.878 o
2 2 0 38736.700 38048.700 1517.330 0.119 o
2 2 1 34.263 62.102 11.109 2131.660 o
2 2 2 25134.000 25376.500 551.631 0.666 o
2 2 3 4934.080 4872.380 175.798 8.013 o
2 2 4 8004.850 8100.580 193.461 5.455 o
2 2 5 11249.400 11347.100 277.498 2.758 o
2 2 6 136.443 214.726 22.516 523.444 o
2 2 7 10094.000 9791.110 195.561 4.593 o
2 2 8 1120.300 1096.890 43.650 110.460 o
2 2 9 7788.200 8125.990 195.106 5.455 o
2 2 10 2233.700 2296.620 73.617 39.615 o
2 2 11 49.913 75.999 34.087 268.213 o
2 2 12 6172.420 6479.350 177.516 7.070 o
2 2 13 498.341 486.762 57.250 88.195 o
2 2 14 3992.370 3970.790 211.828 6.256 o
2 2 15 2013.850 2148.490 160.576 11.427 o
2 2 16 549.604 595.403 223.751 6.369 o
2 3 0 2211.690 2304.140 50.273 61.791 o
2 3 1 12393.300 12854.500 259.394 2.787 o
2 3 2 10711.100 11445.500 234.198 3.481 o
2 3 3 5453.020 5518.750 123.973 12.163 o
2 3 4 25097.600 24741.200 615.882 0.580 o
2 3 5 4.211 5.450 13.031 1862.550 o
2 3 6 8560.000 8799.470 210.510 4.675 o
2 3 7 2603.510 2700.260 68.758 39.508 o
2 3 8 2221.470 2040.430 69.545 43.627 o
2 3 9 5878.540 5982.700 121.135 11.783 o
2 3 10 3617.170 3522.380 93.279 22.623 o
2 3 11 7543.290 7493.370 163.057 7.027 o
2 3 12 587.955 676.288 51.549 102.509 o
2 3 13 2543.910 2780.300 147.657 12.768 o
2 3 14 2688.330 2961.860 129.994 15.612 o
2 3 15 602.158 575.401 81.181 45.632 o
2 3 16 2947.830 3356.960 173.529 9.333 o
2 4 0 14970.800 14938.700 295.977 2.086 o
2 4 1 2273.110 2291.400 75.129 38.345 o
2 4 2 12390.900 12446.400 214.018 3.460 o
2 4 3 3924.760 3793.710 75.587 26.853 o
2 4 4 71.806 62.133 12.628 1583.050 o
2 4 5 17591.200 18362.700 312.941 1.687 o
2 4 6 558.358 511.708 28.559 262.041 o
2 4 7 5712.710 5860.330 122.539 11.871 o
2 4 8 1640.920 1651.920 50.596 75.290 o
2 4 9 1582.300 1663.730 54.881 68.830 o
2 4 10 5148.560 5246.650 120.890 13.020 o
2 4 11 73.117 93.337 28.488 372.814 o
2 4 12 5269.320 5459.440 159.893 8.895 o
2 4 13 2423.550 2475.500 203.235 7.253 o
2 4 14 632.875 606.854 80.154 46.535 o
2 4 15 2836.310 3158.490 186.884 8.253 o
2 5 0 6566.740 6613.230 185.979 6.462 o
2 5 1 2566.480 2661.140 55.684 49.944 o
2 5 2 14633.500 14541.500 273.503 2.322 o
2 5 3 63.660 52.900 10.324 2222.420 o
2 5 4 17721.700 18024.900 288.788 1.829 o
2 5 5 514.858 507.114 22.927 353.351 o
2 5 6 7376.340 7556.890 131.005 8.949 o
2 5 7 10777.800 10642.100 188.792 4.479 o
2 5 8 64.968 71.884 23.219 552.636 o
2 5 9 10076.200 10064.600 187.499 4.772 o
2 5 10 3.722 18.134 24.878 515.204 o
2 5 11 6541.160 6849.140 145.085 8.817 o
2 5 12 2449.330 2701.730 96.576 25.645 o
2 5 13 1137.950 1087.880 104.509 26.938 o
2 5 14 3111.360 3040.310 151.189 11.818 o
2 5 15 0.362 -18.524 67.522 70.538 o
2 6 0 11179.400 11246.900 191.784 4.239 o
2 6 1 3177.680 2906.160 62.158 39.136 o
2 6 2 6261.220 6620.650 110.708 12.072 o
2 6 3 4556.680 4351.870 92.552 19.482 o
2 6 4 276.385 282.968 18.159 615.904 o
2 6 5 3714.870 3619.190 69.789 30.263 o
2 6 6 3769.940 3701.640 81.681 25.544 o
2 6 7 1168.380 1187.660 42.800 110.399 o
2 6 8 6454.960 6373.540 142.091 9.253 o
2 6 9 837.722 791.905 42.362 129.822 o
2 6 10 2980.460 3031.710 82.680 29.251 o
2 6 11 2373.000 2414.660 74.849 37.657 o
2 6 12 1537.300 1688.710 91.400 32.214 o
2 6 13 2668.680 2982.770 144.045 13.160 o
2 6 14 107.382 130.030 61.125 84.393 o
2 6 15 2384.690 2550.800 145.032 13.361 o
2 7 0 7168.680 7043.080 123.013 9.877 o
2 7 1 1374.900 1459.030 39.660 109.162 o
2 7 2 15474.400 14756.500 224.663 2.694 o
2 7 3 234.737 218.141 17.167 714.468 o
2 7 4 7304.790 7321.470 142.195 8.366 o
2 7 5 4534.920 4401.090 84.562 21.301 o
2 7 6 884.084 887.836 35.831 158.190 o
2 7 7 9846.460 9618.520 176.540 5.214 o
2 7 8 1203.570 1159.340 43.670 107.006 o
2 7 9 6962.190 6982.160 143.188 8.631 o
2 7 10 2620.650 2668.890 77.766 33.989 o
2 7 11 2010.480 2075.020 82.273 35.398 o
2 7 12 3440.510 3612.010 113.038 17.790 o
2 7 13 319.860 229.238 53.962 103.319 o
2 7 14 2790.350 2897.040 130.378 15.466 o
2 8 0 2233.320 2194.740 65.046 46.816 o
2 8 1 9303.180 8707.850 171.939 5.698 o
2 8 2 734.599 794.639 23.790 272.717 o
2 8 3 8786.420 8726.160 137.302 7.314 o
2 8 4 4214.800 3894.090 102.564 18.497 o
2 8 5 6608.510 6381.040 125.452 10.469 o
2 8 6 4565.790 4451.880 99.633 17.883 o
2 8 7 452.597 468.469 29.210 270.139 o
2 8 8 3988.030 4010.550 94.665 20.713 o
2 8 9 1546.410 1506.500 56.017 68.578 o
2 8 10 1942.010 1831.880 64.232 51.572 o
2 8 11 3935.010 4003.770 108.914 17.548 o
2 8 12 244.927 259.002 44.005 152.638 o
2 8 13 3583.000 3931.830 150.630 11.290 o
2 8 14 37.200 102.915 68.099 68.793 o
2 9 0 6003.760 5779.130 90.412 15.422 o
2 9 1 354.123 394.716 21.636 440.278 o
2 9 2 8726.880 8487.420 129.603 7.785 o
2 9 3 1784.840 1725.120 42.398 87.183 o
2 9 4 4243.660 4070.940 78.362 24.322 o
2 9 5 4717.650 4698.230 94.302 18.380 o
2 9 6 1162.130 1109.030 42.983 111.209 o
2 9 7 5220.430 5237.240 103.768 15.313 o
2 9 8 1178.920 1292.840 50.014 88.485 o
2 9 9 2637.990 2690.450 85.793 29.745 o
2 9 10 3833.700 3868.870 125.582 14.658 o
2 9 11 206.776 146.104 38.995 195.497 o
2 9 12 3797.720 4067.010 132.651 13.470 o
2 9 13 236.460 255.324 68.546 66.119 o
2 10 0 179.557 141.138 10.470 1461.670 o
2 10 1 9771.570 9078.120 163.770 5.738 o
2 10 2 2375.740 2234.090 71.480 40.500 o
2 10 3 5135.170 4913.510 99.427 16.422 o
2 10 4 4311.000 4260.150 108.600 16.770 o
2 10 5 811.946 807.695 34.744 171.295 o
2 10 6 6373.460 6561.310 124.808 10.657 o
2 10 7 35.267 12.327 24.117 536.971 o
2 10 8 4358.710 4302.880 101.946 17.959 o
2 10 9 1853.000 1938.340 67.070 48.946 o
2 10 10 532.627 602.464 55.902 90.632 o
2 10 11 4217.780 4630.690 164.059 9.329 o
2 10 12 198.552 364.612 62.614 78.550 o
2 10 13 2410.340 2402.990 138.976 14.427 o
2 11 0 3569.710 3637.140 88.471 24.076 o
2 11 1 3698.690 3854.260 90.972 22.644 o
2 11 2 3213.270 3120.780 94.697 23.764 o
2 11 3 4876.070 4581.700 154.691 9.824 o
2 11 4 160.383 167.621 20.124 627.415 o
2 11 5 2882.710 2784.940 67.586 38.221 o
2 11 6 640.794 723.364 34.639 186.085 o
2 11 7 2724.100 2623.000 73.687 35.931 o
2 11 8 2525.440 2508.070 92.801 27.256 o
2 11 9 706.996 673.134 56.557 85.680 o
2 11 10 3022.270 3156.620 126.297 15.873 o
2 11 11 179.767 196.901 68.525 66.731 o
2 11 12 1744.920 1742.370 101.420 26.479 o
2 12 0 1436.550 1371.250 49.458 83.856 o
2 12 1 2307.590 2347.940 63.282 47.139 o
2 12 2 4910.010 4568.510 106.052 15.991 o
2 12 3 421.929 388.053 42.839 150.799 o
2 12 4 5731.940 5506.180 174.795 7.611 o
2 12 5 413.190 416.165 32.737 234.377 o
2 12 6 2767.120 2689.890 75.712 34.376 o
2 12 7 1019.740 1078.930 52.854 86.587 o
2 12 8 932.192 844.941 74.875 50.451 o
2 12 9 2180.470 2146.410 99.683 25.758 o
2 12 10 57.185 99.272 58.813 91.772 o
2 12 11 2232.160 2538.820 182.095 8.933 o
2 13 0 2683.720 2851.940 103.448 22.456 o
2 13 1 2775.370 2727.510 82.002 30.970 o
2 13 2 111.545 98.828 37.370 219.388 o
2 13 3 4897.640 4699.120 162.716 9.072 o
2 13 4 93.715 147.527 50.512 122.573 o
2 13 5 2858.440 2875.490 126.943 16.088 o
2 13 6 1216.090 1409.970 214.602 6.804 o
2 13 7 560.460 727.076 105.873 27.516 o
2 13 8 3264.240 3625.110 215.600 6.243 o
2 13 9 8.822 107.535 82.391 47.194 o
2 13 10 1694.890 1503.760 146.131 13.955 o
2 14 0 1346.010 1466.890 75.647 45.466 o
2 14 1 968.626 951.196 70.421 55.517 o
2 14 2 2736.620 2330.990 210.923 6.723 o
2 14 3 2.106 47.194 78.037 52.718 o
2 14 4 2453.650 2357.670 164.892 10.652 o
2 14 5 848.298 781.806 108.495 25.816 o
2 14 6 1227.360 1083.800 125.317 19.153 o
2 14 7 2150.360 2479.690 177.483 9.401 o
2 14 8 19.897 -23.421 86.840 42.600 o
2 15 0 1424.640 1479.290 163.412 11.433 o
2 15 1 3903.120 4366.960 202.759 6.722 o
2 15 2 8.334 -16.314 88.978 40.604 o
2 15 3 2783.180 2846.740 187.173 8.292 o
2 15 4 1315.590 1266.970 131.524 17.350 o
2 15 5 1011.530 980.894 121.108 20.690 o
2 15 6 2793.770 2984.500 197.643 7.492 o
3 -15 0 1447.720 1625.540 103.922 26.115 o
3 -15 1 3053.990 3229.500 141.217 13.206 o
3 -15 2 221.066 318.489 60.401 84.151 o
3 -15 3 3412.860 3181.120 163.164 10.197 o
3 -14 0 1270.350 1305.260 60.613 65.781 o
3 -14 1 567.728 615.233 54.479 94.130 o
3 -14 2 3437.280 3139.670 107.006 19.643 o
3 -14 3 21.094 13.428 46.153 150.169 o
3 -14 4 3048.670 2861.940 164.790 10.278 o
3 -14 5 528.935 503.594 79.642 47.755 o
3 -14 6 904.353 893.444 90.988 35.558 o
3 -13 0 975.662 940.402 50.940 93.765 o
3 -13 1 3750.210 3768.740 116.817 16.419 o
3 -13 2 0.676 5.239 34.362 272.057 o
3 -13 3 3160.740 3129.570 102.319 21.493 o
3 -13 4 522.777 540.878 53.479 98.676 o
3 -13 5 1603.610 1546.510 85.894 35.724 o
3 -13 6 2543.210 2641.720 138.763 14.261 o
3 -13 7 52.223 33.447 61.855 83.425 o
3 -13 8 3143.850 3262.400 155.617 11.173 o
3 -12 0 3928.300 3848.450 87.701 22.958 o
3 -12 1 1.528 15.596 28.569 392.168 o
3 -12 2 3970.020 3940.150 99.177 19.722 o
3 -12 3 1739.050 1704.210 61.252 57.570 o
3 -12 4 1501.340 1486.270 61.092 61.461 o
3 -12 5 4658.880 4752.120 128.119 12.887 o
3 -12 6 279.658 322.403 61.519 80.628 o
3 -12 7 3579.570 3284.900 149.455 11.653 o
3 -12 8 722.899 758.263 95.634 33.022 o
3 -12 9 2410.350 2377.270 129.672 16.262 o
3 -11 0 1067.800 1084.180 40.853 122.336 o
3 -11 1 5300.260 5031.240 91.418 17.346 o
3 -11 2 672.589 683.589 36.722 170.653 o
3 -11 3 2663.730 2675.400 71.698 37.326 o
3 -11 4 4046.570 3977.510 103.350 18.567 o
3 -11 5 724.406 715.635 43.471 130.205 o
3 -11 6 4862.940 4716.440 113.375 14.771 o
3 -11 7 255.441 257.043 56.596 95.192 o
3 -11 8 3195.010 3191.390 145.369 12.502 o
3 -11 9 2497.330 2583.160 130.008 15.999 o
3 -11 10 894.729 881.342 107.643 26.059 o
3 -10 0 6172.370 6191.250 98.894 13.751 o
3 -10 1 268.586 279.317 20.636 524.291 o
3 -10 2 6504.960 6399.920 103.888 12.600 o
3 -10 3 4845.210 4806.040 90.429 18.749 o
3 -10 4 1136.380 1124.830 45.850 102.673 o
3 -10 5 9371.760 9257.320 173.254 5.534 o
3 -10 6 134.171 113.093 25.054 452.580 o
3 -10 7 5453.780 5435.450 137.745 10.738 o
3 -10 8 2572.780 2518.410 96.238 25.695 o
3 -10 9 1051.680 987.970 82.828 41.387 o
3 -10 10 6117.100 6230.760 278.650 3.528 o
3 -10 11 4.125 22.875 60.295 88.307 o
3 -9 0 64.088 113.177 18.654 805.086 o
3 -9 1 6817.030 7009.420 105.969 11.643 o
3 -9 2 3920.230 4000.990 71.933 27.698 o
3 -9 3 2324.840 2298.210 50.397 60.130 o
3 -9 4 3289.290 3389.540 76.790 29.824 o
3 -9 5 167.550 233.561 26.508 387.817 o
3 -9 6 5860.490 5908.610 119.067 12.061 o
3 -9 7 2801.130 2744.660 86.311 28.827 o
3 -9 8 3280.890 3192.920 95.731 23.158 o
3 -9 9 6167.460 6287.790 224.924 5.001 o
3 -9 10 87.570 11.951 54.943 105.157 o
3 -9 11 3085.310 2865.740 123.752 16.489 o
3 -9 12 795.243 792.305 75.117 51.080 o
3 -8 0 6286.820 6396.580 107.192 12.537 o
3 -8 1 3253.170 3321.070 59.810 38.490 o
3 -8 2 1244.180 1162.300 33.613 142.118 o
3 -8 3 6539.010 6584.620 116.475 11.232 o
3 -8 4 1001.680 1063.550 38.269 135.957 o
3 -8 5 4055.680 4165.050 85.910 22.639 o
3 -8 6 1153.990 1180.470 41.548 115.152 o
3 -8 7 2085.390 2115.410 71.139 42.975 o
3 -8 8 5860.950 5691.960 152.178 9.088 o
3 -8 9 79.463 65.130 34.789 255.652 o
3 -8 10 7388.630 7623.890 406.223 1.749 o
3 -8 11 930.583 843.945 71.228 55.067 o
3 -8 12 2427.850 2501.900 118.422 18.825 o
3 -8 13 1572.840 1560.490 105.237 25.369 o
3 -7 0 6375.080 6547.860 112.336 11.821 o
3 -7 1 4302.020 4350.920 81.614 22.787 o
3 -7 2 10818.200 10977.700 168.684 4.912 o
3 -7 3 2.642 2.206 18.901 896.331 o
3 -7 4 5530.030 5514.420 109.057 13.901 o
3 -7 5 2787.800 2782.040 63.229 41.702 o
3 -7 6 2048.620 2109.750 68.139 45.805 o
3 -7 7 2877.020 2871.400 83.617 29.531 o
3 -7 8 1425.550 1493.670 64.449 57.552 o
3 -7 9 7729.860 7566.260 190.077 5.745 o
3 -7 10 910.978 875.470 53.816 87.865 o
3 -7 11 3704.020 3745.290 146.344 11.797 o
3 -7 12 1944.900 2136.460 90.660 30.637 o
3 -7 13 816.366 887.296 79.033 46.292 o
3 -7 14 2155.390 2280.670 108.563 22.359 o
3 -6 0 3801.240 3703.190 71.978 28.834 o
3 -6 1 6699.800 6727.880 114.258 11.189 o
3 -6 2 59.794 79.608 16.122 1064.350 o
3 -6 3 6372.780 6365.700 127.953 10.470 o
3 -6 4 1269.490 1234.360 42.235 108.353 o
3 -6 5 2155.040 2066.140 50.195 64.406 o
3 -6 6 3705.910 3707.710 88.072 23.696 o
3 -6 7 45.742 32.870 25.119 489.447 o
3 -6 8 3402.780 3444.200 102.806 20.516 o
3 -6 9 2246.980 2112.630 78.081 36.953 o
3 -6 10 5123.100 5333.000 176.814 7.770 o
3 -6 11 5546.160 5670.200 154.840 9.076 o
3 -6 12 339.601 404.026 52.863 105.390 o
3 -6 13 4070.020 4499.330 199.057 6.875 o
3 -6 14 30.895 106.350 69.216 66.635 o
3 -5 0 18693.800 19049.600 276.089 1.801 o
3 -5 1 2696.410 2849.330 57.710 46.167 o
3 -5 2 22899.900 23246.000 368.973 1.124 o
3 -5 3 976.462 1190.630 36.516 142.069 o
3 -5 4 6597.890 6673.680 122.137 10.629 o
3 -5 5 6475.360 6312.070 115.990 11.489 o
3 -5 6 1692.400 1629.800 58.198 62.591 o
3 -5 7 7580.280 7474.520 147.085 7.865 o
3 -5 8 127.504 135.667 25.674 432.184 o
3 -5 9 6218.390 6514.520 219.903 5.146 o
3 -5 10 3362.790 3270.180 96.187 22.712 o
3 -5 11 786.836 761.356 38.370 152.451 o
3 -5 12 5056.410 5036.760 136.895 11.323 o
3 -5 13 1.383 2.581 60.069 89.103 o
3 -5 14 3989.030 4439.990 172.375 8.771 o
3 -5 15 326.127 355.324 82.347 45.826 o
3 -4 0 597.547 626.389 23.080 320.573 o
3 -4 1 20572.800 21613.200 306.408 1.469 o
3 -4 2 3283.870 3462.050 67.216 34.023 o
3 -4 3 9077.240 9225.810 138.672 6.957 o
3 -4 4 3593.790 3435.450 67.447 32.306 o
3 -4 5 603.401 662.443 33.618 199.065 o
3 -4 6 10061.500 10083.300 246.645 3.456 o
3 -4 7 1783.290 1800.420 101.770 26.178 o
3 -4 8 3872.280 3666.180 103.450 19.184 o
3 -4 9 4641.050 4493.250 114.179 15.111 o
3 -4 10 1271.640 1240.960 42.473 107.456 o
3 -4 11 8150.520 7829.370 161.895 6.733 o
3 -4 12 1.554 19.196 28.878 383.523 o
3 -4 13 4109.860 4127.040 142.579 11.816 o
3 -4 14 953.744 967.152 84.936 39.987 o
3 -4 15 1521.560 1695.200 128.506 17.738 o
3 -3 0 11495.800 11033.400 162.815 4.837 o
3 -3 1 2194.790 2362.900 49.619 62.397 o
3 -3 2 18576.700 19155.000 303.832 1.656 o
3 -3 3 16030.600 16678.300 250.579 2.289 o
3 -3 4 3659.580 3755.580 68.944 30.538 o
3 -3 5 11839.200 11614.300 277.378 2.687 o
3 -3 6 278.133 247.019 20.730 523.833 o
3 -3 7 8859.500 8923.360 217.096 4.415 o
3 -3 8 1524.400 1504.200 49.387 81.025 o
3 -3 9 2388.960 2393.400 81.993 33.267 o
3 -3 10 3746.390 3748.690 93.779 21.859 o
3 -3 11 237.369 174.951 25.436 405.478 o
3 -3 12 6282.860 5876.810 180.303 6.991 o
3 -3 13 663.313 627.710 46.821 118.919 o
3 -3 14 2548.860 2448.530 120.886 18.075 o
3 -3 15 1477.190 1486.660 142.955 14.675 o
3 -2 0 223.015 227.934 15.397 826.458 o
3 -2 1 9156.260 9331.080 196.427 4.869 o
3 -2 2 26940.000 27639.300 426.431 0.829 o
3 -2 3 4360.150 4573.080 89.596 20.351 o
3 -2 4 20227.700 20858.400 379.510 1.220 o
3 -2 5 87.540 100.754 13.980 1263.450 o
3 -2 6 12747.100 12828.300 269.110 2.633 o
3 -2 7 4185.770 4109.630 101.941 18.479 o
3 -2 8 1470.430 1481.280 48.976 83.138 o
3 -2 9 9067.640 8705.760 168.844 5.895 o
3 -2 10 150.753 135.937 23.770 486.724 o
3 -2 11 5943.010 5873.910 135.145 10.405 o
3 -2 12 671.778 658.462 52.562 97.745 o
3 -2 13 4205.850 3834.880 142.774 11.831 o
3 -2 14 4131.420 4241.700 273.720 3.924 o
3 -2 15 47.954 36.478 68.898 67.355 o
3 -1 0 5713.800 5819.760 99.327 14.688 o
3 -1 1 4224.190 4214.690 107.955 17.076 o
3 -1 2 2831.170 2711.100 89.992 27.201 o
3 -1 3 9710.430 10114.100 234.365 3.746 o
3 -1 4 35.761 46.154 14.050 1448.040 o
3 -1 5 11586.700 11768.300 245.295 3.149 o
3 -1 6 5331.830 5460.530 199.979 6.341 o
3 -1 7 5084.700 4954.570 138.037 11.210 o
3 -1 8 11669.300 11686.600 262.047 2.902 o
3 -1 9 403.555 437.005 27.849 298.756 o
3 -1 10 5618.770 5573.990 155.706 8.993 o
3 -1 11 2463.860 2361.550 70.577 40.207 o
3 -1 12 3416.090 3358.240 93.512 23.297 o
3 -1 13 4670.650 4494.190 155.778 9.873 o
3 -1 14 932.537 920.095 122.288 20.419 o
3 -1 15 2964.670 3356.940 215.345 6.338 o
3 -1 16 322.017 240.309 82.268 46.122 o
3 0 0 3237.570 3269.410 61.273 37.972 o
3 0 1 12455.300 12796.700 254.740 2.842 o
3 0 2 11436.800 11457.400 265.210 2.898 o
3 0 3 69.678 53.983 15.596 1131.500 o
3 0 4 13759.000 13472.100 253.574 2.667 o
3 0 5 297.971 259.752 20.166 532.286 o
3 0 6 9260.330 9744.380 192.501 4.900 o
3 0 7 9642.120 9329.410 273.845 3.086 o
3 0 8 405.262 429.639 35.824 203.143 o
3 0 9 13704.800 13041.100 406.664 1.460 o
3 0 10 466.763 423.925 37.865 182.059 o
3 0 11 3086.640 3107.650 88.940 26.193 o
3 0 12 3548.960 3671.470 100.143 20.677 o
3 0 13 290.617 249.134 35.283 223.967 o
3 0 14 5474.060 5410.030 193.760 6.626 o
3 0 15 157.939 148.763 65.788 72.596 o
3 0 16 1613.170 1660.520 126.126 18.277 o
3 1 0 2958.540 2961.760 51.703 47.641 o
3 1 1 9324.700 9476.790 179.198 5.321 o
3 1 2 392.111 378.655 33.349 231.250 o
3 1 3 7064.940 7133.730 155.841 7.741 o
3 1 4 1295.360 1271.760 44.846 99.466 o
3 1 5 6775.060 6722.720 172.541 7.044 o
3 1 6 6582.000 6254.350 165.392 7.639 o
3 1 7 2627.450 2854.460 94.636 25.724 o
3 1 8 4945.420 4796.150 142.685 10.890 o
3 1 9 713.699 758.420 56.681 84.632 o
3 1 10 5276.980 5487.670 164.082 8.562 o
3 1 11 1952.570 1927.250 71.738 43.942 o
3 1 12 654.695 717.191 57.082 84.773 o
3 1 13 4704.990 4665.160 126.087 13.157 o
3 1 14 118.670 125.671 53.468 109.483 o
3 1 15 2598.460 2763.080 262.431 4.447 o
3 1 16 1767.940 1765.030 149.624 13.245 o
3 2 0 7922.710 7849.490 138.593 8.023 o
3 2 1 79.459 74.760 14.638 1217.920 o
3 2 2 14328.800 15296.500 310.003 2.008 o
3 2 3 1866.490 2014.550 65.740 49.871 o
3 2 4 7140.130 6985.870 202.808 5.507 o
3 2 5 5338.680 5217.470 140.050 10.689 o
3 2 6 3452.420 3635.680 97.037 21.796 o
3 2 7 5884.880 5784.300 156.920 8.687 o
3 2 8 1234.650 1205.420 61.211 65.770 o
3 2 9 6211.880 6105.340 154.706 8.569 o
3 2 10 2059.940 2168.380 79.331 36.893 o
3 2 11 1750.450 1752.120 110.250 22.931 o
3 2 12 2778.000 2910.590 92.580 26.020 o
3 2 13 12.345 15.383 42.597 176.435 o
3 2 14 4282.650 4878.570 228.337 5.355 o
3 2 15 2179.210 2309.970 159.720 11.424 o
3 2 16 1343.440 1402.180 138.293 15.730 o
3 3 0 1012.410 1069.100 28.231 188.266 o
3 3 1 10331.700 10504.000 185.245 4.702 o
3 3 2 30.152 30.793 14.330 1433.180 o
3 3 3 5660.540 5430.310 203.832 6.069 o
3 3 4 5132.340 5097.820 188.990 7.052 o
3 3 5 2143.920 2010.460 64.474 48.828 o
3 3 6 10968.800 10964.600 219.477 3.749 o
3 3 7 16.101 36.351 21.148 696.856 o
3 3 8 6428.030 6513.170 136.637 9.644 o
3 3 9 3201.260 3398.070 87.724 25.825 o
3 3 10 2215.200 2179.220 69.166 43.506 o
3 3 11 3403.570 3631.640 99.172 21.309 o
3 3 12 255.068 258.946 36.263 215.757 o
3 3 13 3607.600 3727.180 143.201 12.287 o
3 3 14 779.335 693.734 82.022 43.833 o
3 3 15 1469.800 1444.950 149.269 13.551 o
3 4 0 17615.100 17866.100 340.852 1.551 o
3 4 1 1238.100 1138.100 33.906 141.818 o
3 4 2 8018.670 8021.880 177.706 6.065 o
3 4 3 7800.750 7757.690 187.577 5.790 o
3 4 4 382.566 324.374 31.569 256.192 o
3 4 5 17157.900 17598.000 363.751 1.463 o
3 4 6 3853.300 4002.140 96.551 20.560 o
3 4 7 12483.400 12327.400 245.017 2.996 o
3 4 8 5817.800 5920.340 157.562 8.640 o
3 4 9 4014.770 4125.600 101.194 18.967 o
3 4 10 10594.600 10837.500 201.367 4.212 o
3 4 11 110.224 91.894 28.471 366.341 o
3 4 12 5118.140 5143.180 143.072 10.587 o
3 4 13 603.568 638.397 83.457 43.209 o
3 4 14 2599.870 2558.300 192.612 7.958 o
3 4 15 2913.670 3184.450 164.013 10.350 o
3 5 0 201.332 230.713 19.684 607.190 o
3 5 1 15858.500 16461.700 354.813 1.593 o
3 5 2 1390.610 1199.470 36.324 124.057 o
3 5 3 6316.080 6406.690 107.568 12.455 o
3 5 4 6754.820 6786.090 154.653 8.074 o
3 5 5 2.542 16.211 14.284 1542.830 o
3 5 6 10566.600 11117.200 226.779 3.667 o
3 5 7 2649.180 2786.720 85.092 29.859 o
3 5 8 1992.230 2029.290 66.745 47.815 o
3 5 9 4137.380 4171.420 95.996 19.858 o
3 5 10 914.141 867.513 41.069 131.259 o
3 5 11 5258.220 5399.530 123.600 12.478 o
3 5 12 648.521 741.578 55.464 88.954 o
3 5 13 2969.400 3275.460 152.465 11.667 o
3 5 14 1478.750 1478.000 133.316 16.708 o
3 5 15 45.159 69.538 64.695 76.224 o
3 6 0 11034.800 10290.500 337.847 2.135 o
3 6 1 9335.280 9138.890 211.794 4.429 o
3 6 2 2490.160 2640.450 79.408 33.739 o
3 6 3 7657.990 7665.350 148.931 7.665 o
3 6 4 50.726 39.748 12.163 1810.320 o
3 6 5 12032.800 11943.600 205.397 3.716 o
3 6 6 3066.370 3164.840 75.442 31.931 o
3 6 7 1560.390 1564.590 52.620 73.743 o
3 6 8 7856.690 8094.260 165.390 6.644 o
3 6 9 56.718 29.025 25.415 475.800 o
3 6 10 8830.050 8789.290 185.296 5.386 o
3 6 11 417.351 581.901 47.934 121.484 o
3 6 12 4390.080 4415.130 177.667 8.195 o
3 6 13 2579.100 2728.910 137.708 14.381 o
3 6 14 673.625 600.871 76.629 50.390 o
3 6 15 3875.930 4196.050 199.045 6.969 o
3 7 0 5276.120 5225.900 110.155 14.307 o
3 7 1 4938.300 4936.620 113.119 14.552 o
3 7 2 7887.970 7903.900 183.664 5.892 o
3 7 3 907.868 912.817 39.053 139.804 o
3 7 4 2870.710 2803.580 80.996 30.914 o
3 7 5 51.523 58.272 16.353 1066.800 o
3 7 6 5304.160 5302.080 102.241 15.355 o
3 7 7 3860.810 4029.280 108.201 17.803 o
3 7 8 355.969 329.851 30.910 267.684 o
3 7 9 3241.060 3431.870 93.463 23.682 o
3 7 10 181.787 198.698 31.432 288.944 o
3 7 11 3256.400 3230.290 128.978 15.064 o
3 7 12 1608.350 1748.900 94.735 30.051 o
3 7 13 760.357 812.250 77.546 48.362 o
3 7 14 2114.450 2226.000 139.804 14.576 o
3 8 0 3428.770 3271.350 84.250 26.557 o
3 8 1 7588.040 7379.770 154.704 7.466 o
3 8 2 226.005 202.296 19.320 617.825 o
3 8 3 7441.220 7061.040 130.524 9.117 o
3 8 4 714.752 728.478 31.768 202.608 o
3 8 5 3865.770 3898.960 95.009 21.049 o
3 8 6 5785.690 5626.170 113.902 12.893 o
3 8 7 1376.890 1396.920 48.934 85.947 o
3 8 8 6625.930 6696.870 167.757 7.378 o
3 8 9 431.247 419.969 36.523 195.444 o
3 8 10 3950.770 4079.660 168.109 9.236 o
3 8 11 1696.010 1836.790 81.640 37.734 o
3 8 12 481.063 452.483 56.286 91.439 o
3 8 13 3257.060 3736.850 177.555 8.779 o
3 8 14 0.413 57.197 69.549 66.321 o
3 9 0 4926.270 4904.170 137.433 11.431 o
3 9 1 547.342 600.043 40.322 156.305 o
3 9 2 10606.700 10450.400 183.812 4.670 o
3 9 3 27.950 36.434 15.735 1204.940 o
3 9 4 4102.440 4028.770 83.917 23.257 o
3 9 5 4716.970 4701.470 101.866 16.941 o
3 9 6 2278.560 2337.100 77.678 36.503 o
3 9 7 7439.390 7302.810 151.573 7.738 o
3 9 8 23.512 31.251 25.014 500.917 o
3 9 9 3367.370 3268.210 97.471 22.312 o
3 9 10 1261.630 1229.100 101.834 27.855 o
3 9 11 619.715 765.596 69.662 59.766 o
3 9 12 2184.740 2296.110 132.699 15.882 o
3 9 13 19.692 44.121 66.382 72.695 o
3 10 0 1264.340 1194.920 44.390 102.619 o
3 10 1 4184.410 3919.200 110.781 16.831 o
3 10 2 324.275 325.520 26.086 353.963 o
3 10 3 7089.520 7001.350 159.230 7.568 o
3 10 4 1820.590 1773.830 61.318 56.297 o
3 10 5 1888.090 1767.450 52.843 66.837 o
3 10 6 3870.360 3977.540 131.557 13.607 o
3 10 7 315.529 334.619 32.867 246.220 o
3 10 8 3469.860 3593.480 105.319 19.580 o
3 10 9 1483.270 1567.180 95.488 30.229 o
3 10 10 1111.890 1052.210 145.542 14.510 o
3 10 11 2868.580 3393.350 177.282 9.012 o
3 10 12 22.395 -39.051 57.328 97.581 o
3 11 0 6044.630 5855.150 116.270 12.187 o
3 11 1 84.858 73.164 20.061 707.948 o
3 11 2 4561.220 4843.180 117.816 14.411 o
3 11 3 2955.300 2973.210 129.563 15.412 o
3 11 4 1218.120 1150.290 43.647 106.784 o
3 11 5 2574.510 2593.960 74.088 36.569 o
3 11 6 0.101 9.849 28.706 389.302 o
3 11 7 3284.450 3180.000 116.764 17.524 o
3 11 8 1232.620 1298.970 71.371 51.257 o
3 11 9 1928.300 1957.590 92.274 30.121 o
3 11 10 2913.280 3079.120 156.846 11.207 o
3 11 11 157.633 237.790 74.824 56.210 o
3 11 12 2605.100 2695.050 154.318 11.813 o
3 12 0 2.429 -1.613 14.177 1592.200 o
3 12 1 3478.560 3487.110 102.494 20.398 o
3 12 2 2483.520 2627.710 146.067 13.102 o
3 12 3 1065.130 1086.550 57.158 76.106 o
3 12 4 3423.340 3259.540 96.059 22.614 o
3 12 5 76.701 97.464 38.814 206.142 o
3 12 6 2709.300 2699.120 110.191 20.492 o
3 12 7 670.428 706.631 78.033 48.499 o
3 12 8 1534.900 1510.070 136.636 15.912 o
3 12 9 2743.900 3218.590 265.392 4.323 o
3 12 10 540.690 581.039 85.985 41.151 o
3 12 11 2891.580 3543.990 223.927 5.896 o
3 13 0 3869.510 3903.080 130.318 13.835 o
3 13 1 702.111 752.350 58.392 80.659 o
3 13 2 2457.050 2498.300 110.324 21.067 o
3 13 3 3988.470 3853.020 150.123 11.104 o
3 13 4 94.986 150.447 73.311 59.030 o
3 13 5 3869.600 3869.480 180.073 8.319 o
3 13 6 581.219 779.527 110.500 25.286 o
3 13 7 1792.280 1810.160 309.752 3.285 o
3 13 8 1845.150 1747.800 166.361 10.850 o
3 13 9 581.299 838.311 119.714 21.645 o
3 14 0 1323.080 1379.040 86.824 36.419 o
3 14 1 1353.150 1295.960 85.845 37.173 o
3 14 2 3161.470 2811.900 168.254 9.874 o
3 14 3 237.888 196.451 79.543 49.640 o
3 14 4 5045.420 5043.940 485.262 1.312 o
3 14 5 785.356 854.090 117.752 22.128 o
3 14 6 2212.330 2151.530 166.849 10.570 o
3 14 7 1855.410 1929.350 192.236 8.241 o
3 14 8 228.189 297.310 166.894 11.476 o
3 15 0 1280.320 1344.080 102.828 27.223 o
3 15 1 1163.650 1246.220 98.907 29.549 o
3 15 2 252.122 124.027 96.530 34.000 o
3 15 3 2292.510 2770.120 240.114 5.297 o
3 15 4 103.198 71.320 85.938 43.198 o
3 15 5 1221.730 1380.540 139.370 15.589 o
4 -14 0 543.074 617.191 66.126 66.906 o
4 -14 1 1134.170 1238.230 90.925 34.428 o
4 -14 2 2634.740 2564.090 112.485 20.079 o
4 -14 3 14.054 23.685 58.138 94.848 o
4 -14 4 3968.010 4238.350 192.651 7.335 o
4 -13 0 2998.150 3035.100 122.833 16.685 o
4 -13 1 2567.180 2459.700 107.167 21.886 o
4 -13 2 76.750 92.743 45.086 154.226 o
4 -13 3 3286.940 3277.570 139.666 13.233 o
4 -13 4 369.370 298.756 62.523 77.422 o
4 -13 5 2500.550 2657.340 142.622 13.632 o
4 -13 6 1579.160 1859.750 142.064 14.662 o
4 -13 7 361.460 399.251 73.713 56.412 o
4 -12 0 1472.090 1497.490 65.918 55.222 o
4 -12 1 475.902 388.898 42.177 152.646 o
4 -12 2 3241.210 3213.930 103.684 20.845 o
4 -12 3 5.692 -23.736 36.121 246.047 o
4 -12 4 2168.940 2191.780 120.736 18.764 o
4 -12 5 1476.590 1422.760 86.818 35.790 o
4 -12 6 1185.960 1161.150 94.459 32.137 o
4 -12 7 2875.470 2777.920 142.442 13.333 o
4 -12 8 74.556 92.244 75.394 56.071 o
4 -11 0 1185.320 1144.790 56.150 76.023 o
4 -11 1 5165.470 5110.390 136.953 11.193 o
4 -11 2 172.248 191.449 34.831 241.445 o
4 -11 3 3136.800 3088.730 90.239 25.582 o
4 -11 4 2135.460 2214.420 79.709 36.177 o
4 -11 5 1400.780 1316.590 99.597 28.581 o
4 -11 6 5467.000 5597.930 207.644 5.922 o
4 -11 7 126.530 74.343 56.195 99.615 o
4 -11 8 4826.710 4866.580 239.851 4.834 o
4 -11 9 900.177 974.391 109.438 25.187 o
4 -11 10 1522.860 1734.680 144.894 14.210 o
4 -10 0 5389.230 5518.840 103.029 14.930 o
4 -10 1 37.304 39.960 21.098 685.505 o
4 -10 2 4641.370 4701.070 100.675 17.300 o
4 -10 3 1148.020 1188.110 44.165 106.653 o
4 -10 4 3089.710 3017.620 76.732 31.547 o
4 -10 5 5420.740 5475.630 119.308 12.771 o
4 -10 6 141.304 146.683 29.467 334.241 o
4 -10 7 5149.080 5141.340 148.321 10.059 o
4 -10 8 206.900 85.566 53.698 107.429 o
4 -10 9 2429.850 2402.950 156.054 11.757 o
4 -10 10 1988.740 1978.150 149.151 13.135 o
4 -10 11 348.914 406.252 90.234 38.265 o
4 -9 0 364.282 319.313 24.419 381.091 o
4 -9 1 6336.770 6466.650 111.115 12.033 o
4 -9 2 1993.170 1986.730 52.088 64.814 o
4 -9 3 4597.540 4415.380 88.353 20.240 o
4 -9 4 6130.190 6171.550 120.846 11.453 o
4 -9 5 144.391 173.496 26.604 397.384 o
4 -9 6 7385.660 7359.240 168.369 6.863 o
4 -9 7 1228.830 1180.360 64.519 60.788 o
4 -9 8 2853.610 2816.220 111.080 19.893 o
4 -9 9 3326.360 3174.390 128.535 15.099 o
4 -9 10 617.420 630.220 118.775 22.041 o
4 -9 11 4422.540 4136.320 186.226 7.629 o
4 -9 12 48.277 -0.386 81.882 47.823 o
4 -8 0 4547.860 4727.150 92.599 19.066 o
4 -8 1 845.650 959.038 38.769 142.924 o
4 -8 2 3385.630 3422.820 72.258 31.272 o
4 -8 3 2855.290 2889.410 74.072 34.331 o
4 -8 4 403.042 373.149 29.568 277.890 o
4 -8 5 6150.580 6020.530 123.218 11.276 o
4 -8 6 1082.730 1053.760 41.029 121.680 o
4 -8 7 3465.170 3333.630 98.502 21.700 o
4 -8 8 3573.030 3381.280 119.870 16.327 o
4 -8 9 860.632 846.352 57.983 78.828 o
4 -8 10 4516.670 4389.400 212.863 6.044 o
4 -8 11 18.861 124.587 62.202 82.393 o
4 -8 12 3579.040 3557.860 148.462 11.685 o
4 -7 0 481.342 496.839 27.766 283.866 o
4 -7 1 6121.580 6043.200 108.632 12.815 o
4 -7 2 3123.960 3060.770 71.161 34.023 o
4 -7 3 585.151 594.450 27.255 268.934 o
4 -7 4 3319.850 3295.720 78.613 29.127 o
4 -7 5 1585.650 1566.220 50.318 77.515 o
4 -7 6 3976.910 4072.370 95.092 20.559 o
4 -7 7 2859.590 2978.400 89.734 26.797 o
4 -7 8 1376.850 1407.150 60.973 63.439 o
4 -7 9 4857.820 5108.340 164.941 8.806 o
4 -7 10 164.249 175.715 39.680 190.773 o
4 -7 11 4131.900 3933.590 177.573 8.400 o
4 -7 12 1906.290 1814.490 88.586 32.451 o
4 -7 13 1337.130 1427.610 95.715 30.666 o
4 -6 0 3973.560 3891.380 81.849 24.488 o
4 -6 1 6828.740 6776.390 110.992 11.314 o
4 -6 2 968.956 1064.780 38.508 136.304 o
4 -6 3 13418.800 13805.400 235.355 2.902 o
4 -6 4 382.203 403.017 25.745 341.178 o
4 -6 5 3513.710 3612.070 86.948 24.779 o
4 -6 6 4779.940 4736.830 105.286 16.197 o
4 -6 7 2412.910 2389.950 82.848 32.697 o
4 -6 8 6130.790 6312.200 135.290 10.063 o
4 -6 9 80.112 67.813 31.293 312.906 o
4 -6 10 4610.310 4762.060 138.762 11.607 o
4 -6 11 1381.960 1370.940 69.738 51.840 o
4 -6 12 1641.890 1646.900 83.385 37.123 o
4 -6 13 3570.680 3468.840 225.141 5.734 o
4 -6 14 4.262 4.388 59.084 92.058 o
4 -5 0 2872.650 2902.910 64.874 39.590 o
4 -5 1 1440.070 1388.730 38.757 110.813 o
4 -5 2 9504.390 9534.110 159.909 5.884 o
4 -5 3 2.721 10.177 13.701 1684.280 o
4 -5 4 11410.300 11574.600 176.218 4.477 o
4 -5 5 4943.100 4813.360 93.070 18.019 o
4 -5 6 960.681 956.621 64.108 65.104 o
4 -5 7 4084.910 3968.510 125.364 14.347 o
4 -5 8 6.258 0.569 31.464 323.973 o
4 -5 9 5627.850 5750.860 279.114 3.587 o
4 -5 10 2479.960 2336.440 89.936 28.946 o
4 -5 11 1859.380 1834.600 90.348 31.569 o
4 -5 12 3049.080 3224.470 131.304 14.862 o
4 -5 13 11.798 51.118 64.031 78.145 o
4 -5 14 3422.680 3393.590 200.423 7.105 o
4 -4 0 952.593 947.100 31.412 177.959 o
4 -4 1 8196.420 8376.470 141.033 7.573 o
4 -4 2 171.531 166.199 18.361 715.256 o
4 -4 3 15540.000 15639.500 240.721 2.479 o
4 -4 4 1687.920 1668.160 42.349 90.362 o
4 -4 5 4829.610 4951.450 90.776 18.553 o
4 -4 6 10149.700 10596.200 215.640 4.017 o
4 -4 7 66.516 70.301 26.756 423.706 o
4 -4 8 9405.580 9132.680 367.520 1.972 o
4 -4 9 317.026 285.190 41.219 168.132 o
4 -4 10 5330.160 5245.920 154.934 9.324 o
4 -4 11 2978.920 2821.160 98.931 23.315 o
4 -4 12 375.755 385.149 42.575 154.318 o
4 -4 13 3534.570 3774.880 142.804 12.379 o
4 -4 14 97.995 119.003 75.055 56.412 o
4 -3 0 10733.400 11004.500 184.727 4.540 o
4 -3 1 300.566 327.990 21.910 461.788 o
4 -3 2 3547.030 3561.850 79.728 27.280 o
4 -3 3 3816.980 3700.590 80.505 25.773 o
4 -3 4 7795.590 7957.240 133.103 8.383 o
4 -3 5 11426.100 11559.000 208.392 3.818 o
4 -3 6 402.960 486.529 31.033 251.762 o
4 -3 7 9623.080 9902.130 251.850 3.435 o
4 -3 8 566.755 609.224 34.278 198.367 o
4 -3 9 7445.940 7287.370 158.924 7.336 o
4 -3 10 3684.600 3622.410 102.613 19.805 o
4 -3 11 933.679 835.875 46.330 110.420 o
4 -3 12 6113.320 5531.620 194.661 6.364 o
4 -3 13 236.850 228.400 63.817 76.002 o
4 -3 14 3408.540 3555.050 238.831 5.167 o
4 -3 15 1024.570 998.872 105.995 26.516 o
4 -2 0 242.226 295.779 16.638 706.436 o
4 -2 1 10349.300 10451.600 222.822 3.842 o
4 -2 2 1034.730 1123.850 39.987 126.192 o
4 -2 3 4605.690 4435.540 91.452 19.512 o
4 -2 4 5380.340 5299.460 116.548 13.267 o
4 -2 5 491.208 488.130 30.910 243.525 o
4 -2 6 10408.000 10248.800 215.190 4.010 o
4 -2 7 512.799 520.612 32.002 227.858 o
4 -2 8 5049.950 5203.240 121.385 13.094 o
4 -2 9 2403.940 2388.060 71.786 39.641 o
4 -2 10 2349.340 2342.300 95.006 27.046 o
4 -2 11 3922.450 3949.730 102.247 19.087 o
4 -2 12 99.924 121.833 36.982 223.797 o
4 -2 13 3418.340 3340.150 120.276 16.479 o
4 -2 14 2187.530 2263.800 401.247 1.966 o
4 -2 15 1419.400 1340.900 143.163 14.715 o
4 -1 0 17868.700 18152.300 308.465 1.702 o
4 -1 1 1799.840 1802.140 54.163 65.908 o
4 -1 2 13218.400 13606.300 236.194 2.932 o
4 -1 3 15183.500 15640.400 357.949 1.625 o
4 -1 4 2780.580 2901.370 90.606 26.811 o
4 -1 5 19022.000 19459.500 390.087 1.246 o
4 -1 6 623.040 656.163 32.604 206.320 o
4 -1 7 5516.620 5490.840 124.416 12.061 o
4 -1 8 4773.270 4740.410 113.547 14.852 o
4 -1 9 447.401 430.350 39.767 168.824 o
4 -1 10 7456.280 7505.530 154.489 7.514 o
4 -1 11 95.927 91.857 26.505 421.295 o
4 -1 12 4779.470 4621.050 120.705 13.850 o
4 -1 13 2201.680 2220.120 136.152 15.203 o
4 -1 14 1642.400 1819.700 106.614 24.434 o
4 -1 15 3434.610 3474.510 277.324 3.918 o
4 0 0 1304.320 1268.260 33.653 136.227 o
4 0 1 7321.370 7379.720 147.364 8.026 o
4 0 2 6506.870 6583.450 149.853 8.591 o
4 0 3 1301.490 1366.080 52.953 78.981 o
4 0 4 6672.180 6825.130 199.761 5.779 o
4 0 5 767.290 711.200 33.708 184.465 o
4 0 6 4600.880 4653.520 108.896 15.934 o
4 0 7 5144.970 5268.030 121.531 12.930 o
4 0 8 400.178 406.401 34.139 220.870 o
4 0 9 7170.170 6766.050 167.851 7.113 o
4 0 10 115.062 104.175 26.593 412.625 o
4 0 11 2416.000 2384.030 71.362 39.878 o
4 0 12 1000.250 881.794 45.501 110.827 o
4 0 13 1349.770 1285.460 55.976 72.957 o
4 0 14 4581.730 4694.980 163.217 9.197 o
4 0 15 63.640 118.734 59.844 88.504 o
4 1 0 14864.500 15615.700 232.075 2.641 o
4 1 1 8340.870 8920.080 161.083 6.446 o
4 1 2 371.234 359.401 24.390 375.301 o
4 1 3 14520.700 15126.400 400.123 1.431 o
4 1 4 321.196 379.646 29.296 292.638 o
4 1 5 12823.000 12875.300 253.395 2.811 o
4 1 6 5436.020 5341.260 121.921 12.516 o
4 1 7 6583.510 6766.430 148.750 8.564 o
4 1 8 6795.020 6756.030 166.493 7.359 o
4 1 9 30.538 27.778 30.503 338.895 o
4 1 10 9340.960 9147.280 244.824 3.666 o
4 1 11 1562.410 1698.860 81.424 38.803 o
4 1 12 3119.380 3039.600 104.225 21.118 o
4 1 13 2608.220 2680.410 164.749 10.528 o
4 1 14 88.481 50.063 40.930 186.592 o
4 1 15 3880.530 4122.700 165.483 9.499 o
4 2 0 3567.300 3545.840 59.176 35.916 o
4 2 1 3017.210 2956.740 72.516 34.154 o
4 2 2 10169.300 10227.200 222.318 3.906 o
4 2 3 219.420 257.279 23.407 455.915 o
4 2 4 2999.740 3001.440 105.992 20.885 o
4 2 5 3073.720 2991.990 78.945 30.637 o
4 2 6 4132.950 4297.640 103.677 18.031 o
4 2 7 9005.090 9219.940 269.775 3.232 o
4 2 8 1757.750 1778.970 85.904 34.691 o
4 2 9 5887.300 5849.450 192.076 6.514 o
4 2 10 1312.120 1346.790 81.384 40.750 o
4 2 11 1843.290 1877.590 102.232 25.766 o
4 2 12 3671.850 3740.810 128.911 14.355 o
4 2 13 207.078 178.207 43.037 162.064 o
4 2 14 3585.390 3639.820 132.186 13.963 o
4 2 15 227.013 340.033 117.443 23.014 o
4 3 0 4411.540 4502.740 93.168 19.507 o
4 3 1 7774.980 7829.050 159.072 7.039 o
4 3 2 217.345 267.075 25.629 394.255 o
4 3 3 7989.850 8304.080 192.553 5.462 o
4 3 4 4251.400 4384.910 112.768 15.996 o
4 3 5 6482.280 6277.160 154.862 8.354 o
4 3 6 7289.160 7255.810 175.149 6.596 o
4 3 7 400.981 496.812 34.094 217.508 o
4 3 8 8691.460 8641.430 187.497 5.377 o
4 3 9 3464.440 3306.130 104.449 20.094 o
4 3 10 4762.380 4643.960 132.501 12.277 o
4 3 11 3980.910 4093.100 125.084 14.440 o
4 3 12 582.921 573.203 50.781 106.356 o
4 3 13 4349.760 4458.660 138.915 11.937 o
4 3 14 121.369 158.799 60.873 84.789 o
4 3 15 2410.370 2406.000 338.186 2.741 o
4 4 0 10814.100 10629.100 196.794 4.288 o
4 4 1 733.142 774.034 33.312 187.517 o
4 4 2 16628.600 17008.600 321.623 1.731 o
4 4 3 1323.040 1283.760 49.616 86.623 o
4 4 4 4403.420 4252.290 149.943 10.708 o
4 4 5 4998.780 4798.700 125.162 12.889 o
4 4 6 1106.020 1188.010 48.712 94.480 o
4 4 7 10966.200 10919.400 226.301 3.625 o
4 4 8 172.728 239.047 28.697 337.146 o
4 4 9 4503.010 4586.270 117.858 14.648 o
4 4 10 3750.170 3685.940 104.614 19.125 o
4 4 11 163.939 172.746 35.203 238.271 o
4 4 12 2456.360 2517.580 92.646 27.513 o
4 4 13 3.666 1.323 51.374 121.772 o
4 4 14 2807.470 2542.680 139.722 13.922 o
4 4 15 857.118 986.738 98.078 30.969 o
4 5 0 256.272 279.257 15.934 738.981 o
4 5 1 8294.860 8438.220 180.544 5.785 o
4 5 2 6089.710 5962.730 108.611 12.910 o
4 5 3 6723.700 6901.460 134.990 9.400 o
4 5 4 8858.610 9097.600 229.672 4.084 o
4 5 5 551.131 531.617 40.380 157.351 o
4 5 6 8440.980 8477.910 178.109 5.819 o
4 5 7 319.975 309.646 27.227 333.941 o
4 5 8 6475.720 6408.780 138.011 9.539 o
4 5 9 5937.660 6318.590 150.515 8.975 o
4 5 10 856.447 912.223 51.569 94.660 o
4 5 11 4961.850 4743.360 140.946 11.083 o
4 5 12 86.328 159.374 67.086 70.339 o
4 5 13 3458.900 3611.530 163.839 9.996 o
4 5 14 1654.940 1692.840 113.272 22.064 o
4 5 15 1304.810 1440.070 156.386 12.485 o
4 6 0 11896.400 11611.400 276.517 2.692 o
4 6 1 1193.580 1244.210 33.902 141.398 o
4 6 2 10600.300 10776.000 182.087 4.670 o
4 6 3 4714.650 4968.660 105.305 16.110 o
4 6 4 1228.360 1212.370 36.539 129.896 o
4 6 5 10654.900 10425.100 194.367 4.405 o
4 6 6 24.162 37.301 19.248 828.086 o
4 6 7 8390.030 8487.970 173.214 6.023 o
4 6 8 81.079 90.110 23.799 518.483 o
4 6 9 3074.580 3064.570 85.769 27.546 o
4 6 10 3573.340 3631.290 92.712 22.764 o
4 6 11 50.718 120.047 38.390 211.452 o
4 6 12 2412.750 2481.210 125.672 17.087 o
4 6 13 1483.830 1811.260 173.427 10.141 o
4 6 14 2024.510 2030.590 171.219 10.170 o
4 7 0 224.753 282.616 22.400 481.317 o
4 7 1 3509.530 3249.520 112.595 18.068 o
4 7 2 8676.850 8732.460 194.726 5.131 o
4 7 3 1299.090 1263.560 47.263 93.066 o
4 7 4 7511.970 7244.080 146.082 8.029 o
4 7 5 106.939 125.626 16.782 905.913 o
4 7 6 6077.150 6141.180 115.673 12.051 o
4 7 7 2602.520 2691.570 69.957 38.750 o
4 7 8 2424.130 2308.770 75.794 37.049 o
4 7 9 4091.150 4285.020 102.582 18.354 o
4 7 10 73.285 88.434 32.498 290.736 o
4 7 11 4610.350 4711.780 156.914 9.738 o
4 7 12 1211.480 1523.450 96.498 30.427 o
4 7 13 1654.430 1488.010 146.634 13.894 o
4 7 14 3379.990 3862.280 227.943 5.606 o
4 8 0 6671.330 6816.300 147.437 8.583 o
4 8 1 3069.810 3003.230 87.635 26.919 o
4 8 2 192.460 221.007 24.073 449.766 o
4 8 3 6285.500 6157.390 124.738 10.935 o
4 8 4 36.490 27.017 20.251 746.156 o
4 8 5 3718.940 3657.950 91.322 22.752 o
4 8 6 3253.650 3292.590 84.373 27.080 o
4 8 7 1644.640 1646.900 50.375 75.665 o
4 8 8 3954.570 4210.760 104.416 18.287 o
4 8 9 269.380 263.612 34.730 231.349 o
4 8 10 3144.640 3366.170 129.025 15.102 o
4 8 11 658.022 700.938 89.092 37.972 o
4 8 12 1150.740 1244.840 101.029 28.468 o
4 8 13 1985.390 1901.050 126.127 17.766 o
4 9 0 1003.720 1071.370 41.969 120.590 o
4 9 1 1973.000 2066.390 62.773 51.782 o
4 9 2 8203.360 8361.810 163.870 6.506 o
4 9 3 257.639 254.232 18.499 620.942 o
4 9 4 4262.860 4450.920 98.614 18.700 o
4 9 5 1270.160 1268.160 84.971 38.199 o
4 9 6 1448.320 1530.740 63.070 59.011 o
4 9 7 5398.810 5246.120 110.722 14.044 o
4 9 8 8.416 70.608 41.340 186.192 o
4 9 9 5108.660 5020.150 150.214 9.951 o
4 9 10 399.376 416.058 63.899 73.495 o
4 9 11 1832.720 1840.880 155.549 12.277 o
4 9 12 1060.580 1006.700 99.946 29.468 o
4 9 13 79.561 28.700 68.293 68.374 o
4 10 0 3054.150 3138.560 90.573 25.633 o
4 10 1 3648.550 3604.090 98.706 20.915 o
4 10 2 13.926 10.236 19.640 817.040 o
4 10 3 3944.930 3994.920 91.253 21.727 o
4 10 4 2310.340 2184.310 59.155 51.684 o
4 10 5 2318.480 2381.270 68.070 42.968 o
4 10 6 4880.650 5046.260 147.302 10.375 o
4 10 7 179.736 161.726 36.279 224.668 o
4 10 8 3673.930 3855.490 134.113 13.472 o
4 10 9 508.455 660.712 69.529 61.132 o
4 10 10 1506.190 1371.090 98.373 28.897 o
4 10 11 1742.670 1932.000 117.921 20.279 o
4 10 12 181.624 137.461 90.253 38.954 o
4 11 0 3877.900 3820.940 118.877 15.814 o
4 11 1 1230.890 1131.320 50.702 87.393 o
4 11 2 4259.410 4166.680 109.713 16.718 o
4 11 3 287.474 364.619 36.720 205.175 o
4 11 4 4190.430 4143.470 114.629 15.928 o
4 11 5 2839.770 3105.070 107.682 20.608 o
4 11 6 1164.890 1120.480 81.110 42.150 o
4 11 7 4177.220 4271.830 171.159 8.825 o
4 11 8 328.412 408.876 84.251 43.753 o
4 11 9 3070.960 3641.020 321.080 2.982 o
4 11 10 1653.780 1955.290 151.724 12.918 o
4 11 11 589.961 471.465 97.007 32.720 o
4 12 0 213.213 216.042 30.404 300.902 o
4 12 1 3888.630 3692.190 208.821 6.468 o
4 12 2 440.968 465.231 73.060 56.745 o
4 12 3 2771.300 2488.660 112.776 19.837 o
4 12 4 1660.410 1606.220 114.530 21.693 o
4 12 5 807.669 743.278 73.343 53.382 o
4 12 6 5413.080 5250.850 235.503 4.863 o
4 12 7 98.802 15.003 63.700 78.385 o
4 12 8 2458.430 2595.410 196.400 7.707 o
4 12 9 1920.270 1974.870 150.212 13.006 o
4 12 10 812.299 723.488 157.333 12.664 o
4 13 0 3182.400 3331.290 121.025 16.642 o
4 13 1 527.211 566.396 62.427 74.678 o
4 13 2 3366.950 3148.310 147.754 12.067 o
4 13 3 2927.010 2696.890 161.597 10.734 o
4 13 4 696.447 732.860 97.145 32.146 o
4 13 5 3184.460 2873.210 176.456 9.065 o
4 13 6 119.455 184.733 106.696 28.023 o
4 13 7 3316.760 3477.830 279.374 3.873 o
4 13 8 1280.480 1080.320 168.806 10.856 o
4 13 9 1376.530 1191.430 137.294 15.995 o
4 14 0 203.321 197.614 66.752 70.051 o
4 14 1 2757.700 2640.110 139.203 14.011 o
4 14 2 1840.520 1871.080 118.917 19.895 o
4 14 3 492.010 523.755 86.591 40.844 o
4 14 4 2766.200 2727.770 194.696 7.739 o
4 14 5 36.132 123.809 78.524 51.809 o
4 14 6 2202.250 2416.100 182.722 8.904 o
4 14 7 414.243 257.741 102.739 29.742 o
4 15 0 2171.960 2301.400 188.930 8.392 o
4 15 1 1032.580 1275.580 136.706 16.328 o
4 15 2 683.566 429.619 102.578 29.276 o
4 15 3 2770.320 2676.690 257.251 4.608 o
5 -14 0 65.916 -32.013 79.663 50.457 o
5 -13 0 3004.700 3134.880 140.424 13.407 o
5 -13 1 1190.790 1107.970 86.925 37.296 o
5 -13 2 1298.610 1227.990 137.934 15.896 o
5 -13 3 3076.890 3019.480 137.042 13.940 o
5 -13 4 4.069 6.249 55.235 105.310 o
5 -13 5 2963.810 3083.440 159.383 10.874 o
5 -12 0 1002.470 941.162 80.193 44.139 o
5 -12 1 1883.770 1765.950 157.886 11.937 o
5 -12 2 2793.890 2757.220 123.679 16.925 o
5 -12 3 169.916 166.230 49.275 126.629 o
5 -12 4 4046.080 3835.260 150.648 11.011 o
5 -12 5 556.768 631.027 70.096 59.998 o
5 -12 6 1237.670 1177.800 99.678 29.052 o
5 -12 7 1600.660 1642.160 216.901 6.602 o
5 -11 0 1892.870 2026.300 84.940 34.300 o
5 -11 1 2907.140 3132.260 115.622 18.384 o
5 -11 2 159.386 182.452 60.354 85.688 o
5 -11 3 4934.550 5150.510 198.319 6.583 o
5 -11 4 98.884 87.481 42.550 171.821 o
5 -11 5 1911.960 1885.200 98.833 27.084 o
5 -11 6 1538.000 1548.900 102.708 26.551 o
5 -11 7 278.279 236.442 58.703 88.655 o
5 -11 8 2549.290 2331.270 163.916 10.729 o
5 -11 9 7.112 34.566 72.814 60.544 o
5 -10 0 4663.140 4438.570 126.311 13.295 o
5 -10 1 58.173 65.059 29.909 344.723 o
5 -10 2 4093.040 4202.680 128.944 13.654 o
5 -10 3 685.991 727.581 53.286 94.637 o
5 -10 4 2156.070 2082.570 85.512 32.828 o
5 -10 5 3136.960 3342.350 102.328 21.314 o
5 -10 6 739.419 709.702 62.939 70.690 o
5 -10 7 3340.190 3134.590 144.451 12.546 o
5 -10 8 84.018 96.098 52.635 113.764 o
5 -10 9 1796.730 1702.330 219.540 6.421 o
5 -10 10 1328.940 1419.270 132.987 16.926 o
5 -9 0 375.278 372.418 32.336 244.875 o
5 -9 1 5866.840 5913.700 113.852 12.626 o
5 -9 2 597.220 633.530 39.076 160.845 o
5 -9 3 4267.080 4366.410 97.189 19.090 o
5 -9 4 2126.020 2184.290 68.228 44.897 o
5 -9 5 764.790 740.626 53.408 92.738 o
5 -9 6 3821.920 3748.660 129.703 14.062 o
5 -9 7 0.963 -4.058 43.429 170.477 o
5 -9 8 3691.800 3666.900 138.536 12.890 o
5 -9 9 703.825 623.112 78.367 48.159 o
5 -9 10 554.377 479.056 77.876 49.752 o
5 -9 11 2610.320 2295.860 181.756 8.885 o
5 -8 0 8180.150 8041.800 148.529 7.301 o
5 -8 1 58.401 60.934 22.371 597.723 o
5 -8 2 4921.590 5080.510 106.446 15.497 o
5 -8 3 3031.250 3105.770 82.214 29.118 o
5 -8 4 4760.300 4686.560 110.968 15.319 o
5 -8 5 6481.320 6054.220 171.574 7.366 o
5 -8 6 7.875 34.959 28.411 393.302 o
5 -8 7 5202.150 5467.040 193.348 6.724 o
5 -8 8 1196.530 1207.210 77.573 45.107 o
5 -8 9 847.042 802.814 66.392 63.048 o
5 -8 10 3698.750 3648.700 171.695 9.128 o
5 -8 11 39.326 66.362 65.758 73.853 o
5 -8 12 4137.300 4073.530 287.971 3.581 o
5 -7 0 312.709 295.333 27.400 333.268 o
5 -7 1 3400.090 3355.660 75.341 30.030 o
5 -7 2 4515.200 4465.490 89.879 20.038 o
5 -7 3 4213.010 4292.110 93.229 20.199 o
5 -7 4 5709.440 5784.260 109.712 13.393 o
5 -7 5 100.700 91.647 26.556 418.667 o
5 -7 6 8288.680 8271.540 169.910 6.235 o
5 -7 7 3445.030 3370.570 109.174 18.880 o
5 -7 8 2764.570 2768.050 112.830 19.606 o
5 -7 9 3877.520 3711.870 122.143 15.293 o
5 -7 10 158.653 129.796 43.167 163.966 o
5 -7 11 3017.580 2820.460 143.961 12.976 o
5 -7 12 397.381 348.440 64.053 73.492 o
5 -6 0 7520.920 7317.900 135.210 8.661 o
5 -6 1 1763.530 1776.800 52.317 69.417 o
5 -6 2 1472.030 1540.020 74.083 46.032 o
5 -6 3 8944.010 8875.560 153.245 6.510 o
5 -6 4 856.016 796.654 30.978 194.118 o
5 -6 5 9750.660 9724.410 169.378 5.447 o
5 -6 6 458.296 495.808 33.249 221.198 o
5 -6 7 5121.320 4974.660 138.993 11.070 o
5 -6 8 5131.050 5105.820 142.594 10.639 o
5 -6 9 286.352 247.542 53.067 107.039 o
5 -6 10 2392.280 2275.730 146.265 13.251 o
5 -6 11 152.893 164.601 43.627 160.263 o
5 -6 12 2720.480 2993.130 152.943 11.842 o
5 -6 13 1893.010 2024.840 116.889 20.324 o
5 -5 0 3629.150 3471.640 75.717 28.648 o
5 -5 1 2217.270 2249.240 61.303 50.174 o
5 -5 2 6807.640 6994.230 135.498 9.266 o
5 -5 3 832.795 844.519 33.165 178.914 o
5 -5 4 10033.100 10230.000 163.086 5.453 o
5 -5 5 1869.060 1916.460 48.081 73.267 o
5 -5 6 5068.330 5387.050 112.270 14.186 o
5 -5 7 5446.770 5438.490 135.088 11.009 o
5 -5 8 1514.140 1672.450 67.141 52.658 o
5 -5 9 4865.720 5133.420 161.999 9.033 o
5 -5 10 86.727 110.038 52.080 115.974 o
5 -5 11 2440.850 2227.260 125.915 17.142 o
5 -5 12 1837.000 1591.290 221.573 6.310 o
5 -5 13 632.330 664.132 92.374 35.587 o
5 -5 14 4185.790 3774.420 193.928 7.257 o
5 -4 0 8336.530 8422.230 144.770 7.298 o
5 -4 1 3148.060 3196.630 74.460 31.939 o
5 -4 2 607.716 660.228 34.153 194.461 o
5 -4 3 7880.140 7890.750 144.339 7.723 o
5 -4 4 843.518 857.343 34.174 171.295 o
5 -4 5 5495.080 5454.190 102.615 14.873 o
5 -4 6 2311.260 2324.140 64.672 46.006 o
5 -4 7 2361.800 2442.830 78.199 35.510 o
5 -4 8 4847.370 4906.010 164.396 8.906 o
5 -4 9 507.983 563.916 43.540 140.255 o
5 -4 10 4438.780 4363.090 131.091 12.911 o
5 -4 11 1535.460 1482.890 97.328 29.228 o
5 -4 12 1689.000 1814.600 140.620 14.880 o
5 -4 13 4383.030 4066.100 279.423 3.765 o
5 -4 14 181.188 61.868 153.218 13.646 o
5 -3 0 6490.230 6764.830 119.850 10.887 o
5 -3 1 663.571 687.690 30.441 220.547 o
5 -3 2 4953.120 4927.160 106.599 15.544 o
5 -3 3 157.584 174.992 21.445 566.282 o
5 -3 4 5430.320 5475.430 114.074 13.410 o
5 -3 5 3370.070 3301.480 74.880 30.482 o
5 -3 6 1133.620 1228.510 44.637 105.029 o
5 -3 7 6190.250 6182.910 142.513 9.472 o
5 -3 8 14.357 11.864 30.727 337.623 o
5 -3 9 7767.120 7749.910 194.741 5.529 o
5 -3 10 1953.090 1899.270 79.332 38.053 o
5 -3 11 1624.730 1542.240 61.739 58.960 o
5 -3 12 3171.940 3194.810 132.562 14.531 o
5 -3 13 2.300 -31.077 62.301 82.838 o
5 -3 14 4498.710 4702.500 407.177 1.849 o
5 -2 0 1531.410 1504.780 46.122 87.769 o
5 -2 1 11697.700 11832.300 232.908 3.321 o
5 -2 2 66.856 40.076 15.089 1216.320 o
5 -2 3 6850.210 6753.440 124.867 10.137 o
5 -2 4 2864.760 2702.320 63.426 41.297 o
5 -2 5 4268.800 4411.840 108.513 16.731 o
5 -2 6 7721.990 7736.770 168.509 6.634 o
5 -2 7 37.357 59.564 23.284 563.865 o
5 -2 8 7202.330 7628.700 189.986 5.905 o
5 -2 9 2920.900 2894.820 85.688 28.413 o
5 -2 10 3877.420 3799.360 128.298 14.201 o
5 -2 11 5191.310 5154.420 137.469 11.098 o
5 -2 12 516.567 592.830 59.830 80.591 o
5 -2 13 2593.790 2924.190 182.308 8.743 o
5 -2 14 772.826 829.916 197.599 8.102 o
5 -1 0 14700.500 14455.000 273.832 2.317 o
5 -1 1 461.720 484.821 29.445 264.871 o
5 -1 2 5901.660 5816.370 110.270 13.055 o
5 -1 3 1931.450 2004.950 54.124 62.800 o
5 -1 4 3012.730 3076.270 110.176 19.639 o
5 -1 5 5358.700 5310.130 137.382 10.903 o
5 -1 6 135.145 125.117 26.604 405.115 o
5 -1 7 7100.250 7204.680 177.074 6.588 o
5 -1 8 135.421 110.538 24.914 457.109 o
5 -1 9 1226.440 1264.190 59.125 69.065 o
5 -1 10 3130.050 3005.060 89.808 25.890 o
5 -1 11 283.780 296.561 34.482 231.591 o
5 -1 12 4485.860 4328.100 119.552 14.569 o
5 -1 13 163.570 95.947 40.346 186.955 o
5 -1 14 1827.290 1661.460 136.805 15.598 o
5 -1 15 1101.510 1168.410 142.613 15.058 o
5 0 0 77.015 56.990 13.689 1384.950 o
5 0 1 13669.100 13295.500 255.253 2.668 o
5 0 2 7081.570 7113.700 136.947 8.925 o
5 0 3 4597.910 4747.340 119.662 14.148 o
5 0 4 14480.500 14532.500 395.400 1.467 o
5 0 5 22.276 15.043 22.833 602.548 o
5 0 6 10520.400 10829.900 245.449 3.359 o
5 0 7 2306.980 2314.420 72.082 40.237 o
5 0 8 2860.320 2872.110 91.820 26.132 o
5 0 9 5519.350 5485.620 148.222 9.700 o
5 0 10 610.235 673.710 48.748 112.076 o
5 0 11 7507.040 7211.200 156.603 7.449 o
5 0 12 16.716 31.276 31.288 324.059 o
5 0 13 4636.000 4498.880 139.798 11.575 o
5 0 14 1303.790 1334.730 77.549 44.236 o
5 0 15 1180.650 1233.620 93.823 32.443 o
5 1 0 8316.720 8335.590 135.879 7.774 o
5 1 1 3588.050 3631.780 74.186 29.078 o
5 1 2 5308.510 5438.740 119.779 12.864 o
5 1 3 5288.280 5433.170 152.145 9.529 o
5 1 4 328.730 330.621 74.790 55.208 o
5 1 5 8738.000 8389.030 265.466 3.390 o
5 1 6 3432.070 3548.960 94.511 22.698 o
5 1 7 3302.150 3145.430 88.874 25.488 o
5 1 8 5978.020 6033.790 151.832 8.938 o
5 1 9 97.438 128.361 33.718 266.533 o
5 1 10 4596.850 4610.930 122.333 13.838 o
5 1 11 322.103 303.860 38.059 192.599 o
5 1 12 4698.890 4622.560 126.749 13.097 o
5 1 13 1695.080 1567.820 65.746 53.193 o
5 1 14 763.855 789.831 86.448 39.681 o
5 1 15 1747.220 2092.090 116.439 20.616 o
5 2 0 2213.110 2272.470 45.346 68.184 o
5 2 1 7570.910 7755.210 146.494 7.822 o
5 2 2 10188.100 10600.400 262.064 3.141 o
5 2 3 1969.590 2184.130 79.516 37.161 o
5 2 4 14377.200 15089.100 410.471 1.385 o
5 2 5 264.594 283.327 29.660 301.623 o
5 2 6 4827.050 4720.560 164.444 8.960 o
5 2 7 7724.740 7731.800 185.410 5.905 o
5 2 8 1502.920 1466.890 62.712 59.274 o
5 2 9 9330.800 9186.940 217.696 4.276 o
5 2 10 691.099 716.366 49.510 106.849 o
5 2 11 5530.040 5486.940 150.859 9.468 o
5 2 12 2434.160 2417.860 83.541 32.177 o
5 2 13 1193.560 1034.940 57.729 73.551 o
5 2 14 3352.150 3297.960 284.275 3.752 o
5 2 15 31.669 36.649 62.726 81.306 o
5 3 0 5724.510 5884.320 94.054 15.331 o
5 3 1 12470.900 13273.100 280.823 2.506 o
5 3 2 1242.780 1374.650 69.866 52.702 o
5 3 3 11797.400 12225.800 267.948 2.779 o
5 3 4 12.258 8.767 21.473 687.189 o
5 3 5 7392.460 7666.010 156.222 7.412 o
5 3 6 3033.940 3032.930 80.894 29.831 o
5 3 7 2456.930 2458.030 72.493 38.635 o
5 3 8 3581.070 3430.810 89.979 23.862 o
5 3 9 78.159 74.935 26.383 431.496 o
5 3 10 4068.610 4018.870 112.600 16.582 o
5 3 11 2789.750 2795.990 100.298 23.328 o
5 3 12 999.526 982.714 62.788 66.846 o
5 3 13 4608.940 4730.940 146.562 10.756 o
5 3 14 10.953 -3.116 41.634 185.051 o
5 3 15 1735.060 1635.650 103.865 25.556 o
5 4 0 2918.180 2852.750 57.094 44.649 o
5 4 1 1557.160 1559.620 44.403 90.377 o
5 4 2 10513.000 10534.200 211.590 4.038 o
5 4 3 16.311 41.257 21.647 664.492 o
5 4 4 7156.210 7106.640 171.243 6.871 o
5 4 5 1419.470 1419.370 65.362 56.745 o
5 4 6 2733.580 2657.300 75.587 34.694 o
5 4 7 2789.460 2810.220 73.546 35.169 o
5 4 8 79.270 59.117 28.324 379.005 o
5 4 9 2783.620 2665.830 87.861 28.338 o
5 4 10 2442.540 2346.330 88.671 29.657 o
5 4 11 1897.400 1772.940 80.418 37.840 o
5 4 12 5112.960 5251.470 172.054 8.118 o
5 4 13 8.085 32.920 49.086 132.914 o
5 4 14 3613.460 3469.090 170.436 9.318 o
5 5 0 714.655 725.467 21.838 305.144 o
5 5 1 9192.280 9689.740 186.010 5.118 o
5 5 2 974.577 1029.700 51.716 90.793 o
5 5 3 10012.900 10142.900 229.171 3.799 o
5 5 4 2409.820 2422.200 103.267 23.557 o
5 5 5 4191.840 4210.200 98.939 19.025 o
5 5 6 4449.460 4412.610 104.424 17.201 o
5 5 7 510.000 530.998 39.151 167.370 o
5 5 8 7214.490 6998.640 150.725 7.998 o
5 5 9 440.985 501.061 37.886 181.153 o
5 5 10 1433.020 1456.510 65.131 56.757 o
5 5 11 3199.560 3372.970 105.465 20.279 o
5 5 12 228.731 246.436 49.966 121.085 o
5 5 13 3740.680 3879.340 153.723 10.847 o
5 5 14 343.883 323.769 70.169 62.307 o
5 6 0 4401.860 4319.210 86.512 21.304 o
5 6 1 31.202 46.114 11.036 2225.220 o
5 6 2 5417.640 5409.590 113.769 13.507 o
5 6 3 4202.240 4158.830 79.215 24.068 o
5 6 4 3839.290 3742.690 88.780 23.048 o
5 6 5 4276.480 4383.260 119.442 14.820 o
5 6 6 32.289 14.553 22.662 606.688 o
5 6 7 6305.550 6185.230 135.172 9.985 o
5 6 8 591.823 660.788 42.814 139.181 o
5 6 9 4141.660 4184.400 116.781 15.584 o
5 6 10 4172.980 4360.550 134.057 12.767 o
5 6 11 226.734 344.020 46.726 135.923 o
5 6 12 3046.340 3075.310 123.352 16.491 o
5 6 13 832.171 851.148 88.477 37.713 o
5 6 14 2288.480 2082.590 214.335 6.621 o
5 7 0 0.489 -4.386 16.087 1241.830 o
5 7 1 5858.260 5963.990 159.146 8.491 o
5 7 2 2798.400 2801.000 100.532 23.224 o
5 7 3 4802.620 4806.480 96.790 17.616 o
5 7 4 9088.650 9028.360 155.483 6.323 o
5 7 5 11.979 31.277 16.043 1196.200 o
5 7 6 5107.550 5197.590 108.891 14.751 o
5 7 7 545.818 525.638 32.120 223.325 o
5 7 8 4593.450 4594.000 105.584 16.578 o
5 7 9 2858.120 2954.300 86.544 28.161 o
5 7 10 519.118 461.388 46.793 125.470 o
5 7 11 3605.430 3830.900 146.916 11.765 o
5 7 12 219.618 250.961 65.844 71.604 o
5 7 13 2505.270 2663.940 397.132 1.998 o
5 8 0 7489.680 7172.620 204.662 5.322 o
5 8 1 142.770 157.001 26.749 395.840 o
5 8 2 2550.950 2317.540 115.139 19.663 o
5 8 3 6281.140 6381.760 154.968 8.432 o
5 8 4 214.924 227.854 32.277 270.284 o
5 8 5 8911.920 9221.050 184.596 5.317 o
5 8 6 817.985 846.140 32.204 186.443 o
5 8 7 1139.590 1234.850 45.656 101.725 o
5 8 8 1852.080 2002.250 72.680 43.534 o
5 8 9 979.602 1040.750 68.705 57.471 o
5 8 10 4540.730 4820.880 169.437 8.673 o
5 8 11 51.982 57.324 49.870 127.569 o
5 8 12 3231.820 3336.890 163.919 10.169 o
5 8 13 1230.190 1363.990 195.142 8.186 o
5 9 0 1357.990 1289.070 48.274 88.991 o
5 9 1 3374.120 3390.630 132.212 14.294 o
5 9 2 2796.180 2835.380 100.285 23.273 o
5 9 3 34.601 65.820 17.480 963.020 o
5 9 4 5353.100 5242.730 127.012 12.060 o
5 9 5 1377.480 1395.070 53.511 76.382 o
5 9 6 1997.730 2125.010 87.992 31.929 o
5 9 7 2194.630 2378.640 81.808 34.236 o
5 9 8 359.954 385.730 41.377 162.828 o
5 9 9 2838.140 2991.630 122.345 17.019 o
5 9 10 44.355 46.156 54.896 105.726 o
5 9 11 3304.400 3346.850 222.154 5.930 o
5 9 12 667.579 741.632 88.912 38.029 o
5 10 0 5049.450 5087.440 131.776 11.882 o
5 10 1 3495.350 3483.330 131.543 14.237 o
5 10 2 806.351 747.872 46.907 112.990 o
5 10 3 5999.280 6143.580 138.235 9.980 o
5 10 4 38.968 63.715 34.750 259.904 o
5 10 5 4045.880 3820.790 226.888 5.547 o
5 10 6 2772.980 2843.020 114.828 19.007 o
5 10 7 1488.030 1523.180 78.570 41.884 o
5 10 8 2995.010 2863.460 150.271 12.072 o
5 10 9 50.002 29.109 77.181 53.744 o
5 10 10 3665.290 3804.300 221.354 5.866 o
5 10 11 403.448 544.416 105.986 27.811 o
5 11 0 2897.430 2896.080 148.035 12.437 o
5 11 1 1387.380 1358.590 97.460 29.673 o
5 11 2 5179.250 5384.790 201.672 6.309 o
5 11 3 1.760 35.951 45.194 156.825 o
5 11 4 3550.630 3762.520 153.695 11.005 o
5 11 5 1980.990 1936.230 127.799 17.346 o
5 11 6 1068.580 989.766 97.926 30.590 o
5 11 7 3662.190 3913.980 203.164 6.815 o
5 11 8 7.968 82.986 72.320 61.248 o
5 11 9 2801.400 2892.630 335.990 2.756 o
5 11 10 889.277 959.093 114.647 23.100 o
5 12 0 1663.380 1500.140 130.426 17.225 o
5 12 1 3210.490 3113.870 105.666 20.456 o
5 12 2 138.894 185.695 40.287 186.458 o
5 12 3 4386.400 3915.970 176.556 8.381 o
5 12 4 585.593 648.763 126.260 19.596 o
5 12 5 2802.850 2607.060 127.380 16.209 o
5 12 6 3099.140 3454.830 238.077 5.244 o
5 12 7 94.556 24.095 68.522 67.842 o
5 12 8 2971.230 2889.440 206.808 6.870 o
5 12 9 714.968 636.399 144.552 14.998 o
5 13 0 3395.930 3634.750 177.174 8.778 o
5 13 1 86.194 61.433 91.397 38.272 o
5 13 2 1863.400 2077.620 171.493 10.188 o
5 13 3 361.465 533.334 132.692 17.955 o
5 13 4 1853.570 1805.550 218.886 6.443 o
5 13 5 1365.230 1189.010 200.369 7.769 o
5 13 6 45.473 16.222 72.291 61.276 o
5 13 7 2613.880 2409.760 226.414 5.901 o
5 14 0 1.785 -11.418 66.017 73.780 o
5 14 1 2924.100 3092.310 246.013 4.975 o
5 14 2 807.298 898.689 189.550 8.780 o
5 14 3 894.198 898.684 159.802 12.230 o
5 14 4 1096.080 1033.120 176.551 10.009 o
5 14 5 229.102 252.023 119.234 22.368 o
6 -13 0 2342.930 2215.600 180.533 9.092 o
6 -13 1 187.599 227.930 86.859 41.879 o
6 -12 0 889.234 998.976 75.217 49.856 o
6 -12 1 2038.390 2102.060 115.627 20.443 o
6 -12 2 1471.540 1462.120 140.875 15.094 o
6 -12 3 920.789 804.208 138.695 16.095 o
6 -12 4 3411.620 3727.060 392.291 2.020 o
6 -12 5 91.910 113.708 62.712 80.466 o
6 -11 0 2673.940 2518.170 145.296 13.129 o
6 -11 1 932.745 995.822 72.126 53.370 o
6 -11 2 1031.090 1081.320 74.796 49.290 o
6 -11 3 3253.240 3249.180 156.073 11.059 o
6 -11 4 5.322 -14.765 73.905 58.857 o
6 -11 5 1868.550 1643.340 227.213 6.005 o
6 -11 6 789.853 700.450 142.402 15.390 o
6 -11 7 348.139 276.597 86.556 41.660 o
6 -10 0 1840.610 1886.090 90.009 31.737 o
6 -10 1 786.031 890.050 65.447 64.785 o
6 -10 2 3600.540 3619.430 151.702 11.253 o
6 -10 3 28.060 7.803 47.990 138.839 o
6 -10 4 3543.180 3342.070 173.357 9.110 o
6 -10 5 877.252 844.734 77.382 47.880 o
6 -10 6 657.292 572.068 147.505 14.455 o
6 -10 7 2136.200 2139.200 123.760 18.057 o
6 -10 8 31.516 42.907 103.767 29.807 o
6 -10 9 2232.320 1945.870 260.349 4.576 o
6 -9 0 1162.640 1134.850 57.680 73.389 o
6 -9 1 4991.020 4915.330 135.381 11.601 o
6 -9 2 27.256 52.450 43.526 167.770 o
6 -9 3 6071.070 6064.460 225.455 5.023 o
6 -9 4 582.590 575.236 85.833 41.164 o
6 -9 5 1996.100 1972.790 96.112 28.010 o
6 -9 6 2033.690 2037.930 97.238 27.308 o
6 -9 7 74.336 66.350 56.891 97.982 o
6 -9 8 3223.560 3281.310 269.269 4.165 o
6 -9 9 139.459 238.523 70.056 64.036 o
6 -9 10 1517.590 1415.640 136.133 16.068 o
6 -8 0 6588.440 6705.870 127.703 10.156 o
6 -8 1 29.517 59.534 30.703 332.402 o
6 -8 2 5411.320 5370.090 115.071 13.373 o
6 -8 3 2437.970 2355.730 64.788 44.796 o
6 -8 4 4847.650 4706.590 128.971 12.606 o
6 -8 5 2860.450 2763.030 101.645 22.757 o
6 -8 6 675.807 690.537 55.212 89.615 o
6 -8 7 3965.320 3794.770 202.618 6.787 o
6 -8 8 363.163 502.538 88.005 39.993 o
6 -8 9 2498.060 2421.780 134.572 15.165 o
6 -8 10 1347.000 1279.630 125.777 18.819 o
6 -8 11 257.687 328.660 64.433 73.999 o
6 -7 0 1006.820 1020.230 47.324 102.817 o
6 -7 1 8292.250 8274.870 177.302 5.938 o
6 -7 2 243.685 208.665 31.498 279.743 o
6 -7 3 6022.130 6011.280 118.621 11.876 o
6 -7 4 6261.250 6156.580 115.152 11.890 o
6 -7 5 2421.780 2379.050 88.620 29.696 o
6 -7 6 5897.330 5888.380 128.470 11.068 o
6 -7 7 8.185 18.520 43.948 165.888 o
6 -7 8 3791.930 3859.810 207.968 6.518 o
6 -7 9 1921.230 1880.980 207.485 7.121 o
6 -7 10 792.254 823.696 105.976 27.041 o
6 -7 11 3734.980 3837.080 158.050 10.390 o
6 -7 12 0.243 -4.911 58.805 93.001 o
6 -6 0 4025.270 4030.810 89.777 21.864 o
6 -6 1 734.420 731.579 42.855 132.418 o
6 -6 2 1936.920 2025.630 63.257 51.787 o
6 -6 3 3467.040 3634.180 110.845 18.223 o
6 -6 4 878.093 832.349 36.135 158.357 o
6 -6 5 7159.310 6744.970 121.712 10.116 o
6 -6 6 170.360 204.005 30.141 312.424 o
6 -6 7 5117.370 4961.510 129.679 12.123 o
6 -6 8 3669.700 3644.970 110.764 17.895 o
6 -6 9 1344.650 1339.460 97.052 30.020 o
6 -6 10 4356.770 4325.510 217.031 5.886 o
6 -6 11 13.590 0.606 59.678 90.156 o
6 -6 12 3090.290 3087.580 161.871 10.523 o
6 -5 0 276.721 290.277 25.809 373.713 o
6 -5 1 7370.050 7515.320 158.103 7.361 o
6 -5 2 1089.550 1121.730 45.338 105.542 o
6 -5 3 1275.590 1272.640 46.356 95.871 o
6 -5 4 4160.490 4248.640 94.662 20.033 o
6 -5 5 159.791 135.058 23.000 511.490 o
6 -5 6 7825.370 7720.430 133.858 8.399 o
6 -5 7 1646.470 1647.890 63.245 56.274 o
6 -5 8 2648.320 2743.870 92.560 26.650 o
6 -5 9 4535.050 4411.460 126.971 13.356 o
6 -5 10 196.965 171.259 46.960 137.968 o
6 -5 11 3657.840 3390.440 169.505 9.402 o
6 -5 12 451.751 376.991 91.427 37.094 o
6 -5 13 1345.070 1424.490 328.051 2.952 o
6 -4 0 4311.440 4317.310 91.086 20.439 o
6 -4 1 4613.880 4727.860 102.680 16.954 o
6 -4 2 1326.410 1382.350 48.724 87.616 o
6 -4 3 5268.170 5278.070 103.376 15.263 o
6 -4 4 200.703 190.860 24.204 447.871 o
6 -4 5 2704.310 2666.390 95.922 25.274 o
6 -4 6 1781.220 1806.040 59.823 58.393 o
6 -4 7 3481.170 3513.110 90.992 23.706 o
6 -4 8 6199.840 6417.720 146.895 9.048 o
6 -4 9 9.678 27.984 35.453 253.886 o
6 -4 10 3954.230 4061.630 134.858 13.001 o
6 -4 11 896.101 970.576 76.619 48.303 o
6 -4 12 2367.810 2477.370 141.542 13.980 o
6 -4 13 1882.540 1823.880 180.778 9.262 o
6 -3 0 1298.330 1399.210 51.108 82.641 o
6 -3 1 6341.510 6559.890 128.942 10.328 o
6 -3 2 6558.850 6756.180 123.261 10.530 o
6 -3 3 11.296 28.572 20.400 753.555 o
6 -3 4 5848.060 5887.810 117.560 12.250 o
6 -3 5 1223.930 1203.000 41.374 113.042 o
6 -3 6 2763.400 2770.860 72.788 35.848 o
6 -3 7 3978.870 3948.530 92.804 21.290 o
6 -3 8 393.484 414.058 33.482 228.073 o
6 -3 9 4119.920 4320.450 134.109 12.829 o
6 -3 10 1368.930 1288.140 71.669 50.023 o
6 -3 11 3267.500 3536.560 153.240 11.304 o
6 -3 12 2241.910 2461.140 138.968 14.540 o
6 -3 13 672.441 685.423 77.521 49.130 o
6 -2 0 3790.140 3695.310 81.557 25.526 o
6 -2 1 7590.060 7709.920 143.868 7.972 o
6 -2 2 300.115 319.332 25.300 376.582 o
6 -2 3 7759.870 7912.300 146.866 7.650 o
6 -2 4 2264.940 2249.780 78.296 36.387 o
6 -2 5 1842.900 1745.600 54.362 65.415 o
6 -2 6 3279.620 3244.160 79.935 28.845 o
6 -2 7 695.523 793.412 46.218 118.107 o
6 -2 8 7971.900 8061.430 182.963 5.865 o
6 -2 9 491.658 502.156 51.992 104.666 o
6 -2 10 3590.630 3851.640 125.770 14.916 o
6 -2 11 1696.700 1706.210 81.659 38.009 o
6 -2 12 1287.220 1328.730 205.917 7.369 o
6 -2 13 2068.030 2212.640 153.771 12.320 o
6 -2 14 21.271 -22.948 72.544 61.009 o
6 -1 0 9808.410 9833.680 164.320 5.567 o
6 -1 1 237.245 283.540 24.495 416.114 o
6 -1 2 6313.110 6368.150 116.542 11.579 o
6 -1 3 1366.350 1373.330 58.974 66.922 o
6 -1 4 3773.650 3688.960 87.242 23.778 o
6 -1 5 4773.230 4694.490 127.544 12.874 o
6 -1 6 603.724 584.409 40.817 151.174 o
6 -1 7 8653.910 8358.490 187.281 5.439 o
6 -1 8 7.471 34.271 29.423 367.158 o
6 -1 9 7959.070 7672.530 199.331 5.321 o
6 -1 10 2689.760 2764.010 130.403 15.632 o
6 -1 11 1400.280 1265.710 60.976 63.959 o
6 -1 12 4069.350 3902.430 171.308 8.943 o
6 -1 13 237.099 339.720 59.438 86.460 o
6 -1 14 2491.460 2391.070 147.456 12.961 o
6 0 0 256.246 248.963 19.604 576.336 o
6 0 1 13602.300 13759.400 231.470 2.929 o
6 0 2 522.525 481.313 28.278 272.293 o
6 0 3 6398.670 6375.160 122.458 10.932 o
6 0 4 2481.420 2457.210 88.448 29.445 o
6 0 5 905.978 986.586 57.383 78.565 o
6 0 6 4101.810 4165.520 121.822 14.787 o
6 0 7 124.970 149.253 34.714 248.913 o
6 0 8 8368.660 8236.960 206.086 4.919 o
6 0 9 1331.600 1273.340 58.254 69.201 o
6 0 10 2488.330 2496.800 106.098 22.350 o
6 0 11 3722.530 3719.610 110.124 17.886 o
6 0 12 11.940 3.694 37.581 226.791 o
6 0 13 2255.140 2306.020 114.269 20.371 o
6 0 14 344.412 295.638 62.303 78.201 o
6 1 0 11573.700 11458.900 176.121 4.451 o
6 1 1 250.125 238.276 18.173 645.445 o
6 1 2 9471.170 9505.150 178.981 5.277 o
6 1 3 4043.770 3979.920 110.611 17.042 o
6 1 4 2174.650 2267.310 99.377 25.753 o
6 1 5 8527.420 8674.120 230.710 4.156 o
6 1 6 50.260 47.084 28.821 373.195 o
6 1 7 4907.930 4712.240 135.593 11.740 o
6 1 8 2814.290 2715.140 86.699 28.660 o
6 1 9 1018.640 1082.760 55.662 80.011 o
6 1 10 6743.530 6384.320 173.710 7.065 o
6 1 11 91.387 90.688 35.822 239.682 o
6 1 12 5693.270 5678.270 164.128 8.299 o
6 1 13 562.460 623.918 58.738 82.500 o
6 1 14 1834.180 1652.030 88.188 33.219 o
6 2 0 268.951 286.041 24.204 414.828 o
6 2 1 8877.250 9006.360 140.337 7.052 o
6 2 2 4521.070 4645.830 122.775 13.842 o
6 2 3 5037.610 5288.200 161.940 8.905 o
6 2 4 8531.400 8614.780 260.606 3.496 o
6 2 5 3.253 -7.042 33.673 283.301 o
6 2 6 4997.050 4805.300 148.372 10.273 o
6 2 7 4185.410 4272.490 123.688 14.319 o
6 2 8 1760.180 1738.650 73.222 44.454 o
6 2 9 4353.610 4403.100 129.749 13.162 o
6 2 10 12.769 16.927 34.802 263.616 o
6 2 11 3817.320 3727.450 119.983 15.752 o
6 2 12 647.745 720.482 57.452 83.912 o
6 2 13 1920.400 1880.650 117.368 20.241 o
6 2 14 1538.820 1755.420 97.733 28.678 o
6 3 0 9479.710 9543.960 174.927 5.395 o
6 3 1 1297.840 1245.460 36.489 126.390 o
6 3 2 2558.570 2575.330 81.471 32.452 o
6 3 3 6787.750 6821.900 188.724 6.224 o
6 3 4 781.687 777.448 101.454 29.419 o
6 3 5 8067.550 8168.770 251.942 3.770 o
6 3 6 713.804 858.260 49.704 104.040 o
6 3 7 2525.620 2420.680 81.120 33.113 o
6 3 8 4900.760 5023.220 132.514 11.966 o
6 3 9 115.287 103.599 31.783 297.139 o
6 3 10 3769.830 3856.760 114.035 16.878 o
6 3 11 383.663 392.565 46.462 131.998 o
6 3 12 3054.610 3023.770 93.938 24.579 o
6 3 13 2161.450 2320.350 134.038 15.616 o
6 3 14 233.714 224.411 53.313 107.245 o
6 4 0 5301.570 5251.550 113.886 13.744 o
6 4 1 2044.660 2006.330 50.880 65.565 o
6 4 2 6932.460 7038.100 168.708 7.113 o
6 4 3 203.364 225.347 31.016 291.339 o
6 4 4 6919.640 7244.240 200.360 5.627 o
6 4 5 1342.200 1359.750 61.939 62.606 o
6 4 6 2586.540 2463.010 76.077 35.638 o
6 4 7 6058.610 6212.450 152.121 8.814 o
6 4 8 1429.710 1460.250 58.877 65.775 o
6 4 9 4935.440 5125.800 125.754 12.705 o
6 4 10 59.092 59.443 31.576 310.841 o
6 4 11 3208.280 3110.920 93.784 24.096 o
6 4 12 2585.640 2685.510 95.226 25.837 o
6 4 13 354.680 284.810 45.946 137.180 o
6 4 14 3732.020 3658.420 121.593 15.610 o
6 5 0 5056.410 5114.950 98.530 16.532 o
6 5 1 2326.440 2387.940 61.194 48.657 o
6 5 2 184.162 213.417 23.831 460.993 o
6 5 3 3746.100 3838.550 99.084 20.339 o
6 5 4 310.928 326.912 35.927 212.666 o
6 5 5 4838.910 4854.820 124.970 13.057 o
6 5 6 1423.560 1412.680 51.990 78.459 o
6 5 7 162.256 135.387 27.744 369.365 o
6 5 8 4272.250 4126.900 101.240 18.444 o
6 5 9 170.872 182.036 31.714 286.709 o
6 5 10 3731.700 3577.910 98.936 20.697 o
6 5 11 1520.310 1683.850 73.066 46.278 o
6 5 12 1555.300 1486.700 71.443 48.325 o
6 5 13 3156.360 3239.190 134.379 14.213 o
6 6 0 7447.050 7502.100 173.393 6.568 o
6 6 1 352.920 364.694 18.728 532.122 o
6 6 2 4290.770 4228.670 88.227 21.298 o
6 6 3 1437.390 1492.380 50.828 79.840 o
6 6 4 3587.830 3569.640 82.338 26.179 o
6 6 5 5241.210 5082.690 118.337 13.337 o
6 6 6 946.413 951.385 43.644 118.136 o
6 6 7 6475.800 6398.040 135.907 9.709 o
6 6 8 858.491 783.657 39.775 141.284 o
6 6 9 4061.720 4025.320 99.501 19.362 o
6 6 10 1424.500 1511.180 62.243 60.502 o
6 6 11 1867.740 1700.460 85.184 34.882 o
6 6 12 2967.470 3264.410 123.111 16.523 o
6 6 13 10.515 -12.687 48.597 135.929 o
6 7 0 1085.830 880.558 36.778 143.066 o
6 7 1 5808.080 5384.530 176.214 7.516 o
6 7 2 285.797 279.089 22.531 456.902 o
6 7 3 3681.250 3410.440 93.295 22.597 o
6 7 4 3159.380 3114.270 67.240 35.726 o
6 7 5 1764.660 1581.760 47.239 79.795 o
6 7 6 4300.320 4357.250 84.019 22.158 o
6 7 7 2.158 2.822 21.354 703.010 o
6 7 8 4161.740 4018.470 106.710 17.602 o
6 7 9 2381.640 2202.920 82.869 33.200 o
6 7 10 1051.650 1011.040 89.585 35.956 o
6 7 11 2438.070 2692.780 166.245 10.431 o
6 7 12 398.857 364.799 68.620 64.487 o
6 8 0 8499.380 8413.620 370.884 1.995 o
6 8 1 223.910 225.235 30.382 299.184 o
6 8 2 5709.400 5772.610 164.386 8.249 o
6 8 3 1725.950 1666.310 49.601 75.447 o
6 8 4 1165.150 1083.600 39.441 124.065 o
6 8 5 5574.170 5755.990 114.122 13.047 o
6 8 6 8.956 58.770 26.472 448.686 o
6 8 7 5541.930 5778.510 126.683 11.642 o
6 8 8 828.499 828.449 49.115 103.700 o
6 8 9 1639.810 1610.530 83.640 37.026 o
6 8 10 2136.470 2085.070 105.033 23.831 o
6 8 11 40.897 -24.298 53.873 110.163 o
6 8 12 2725.190 2919.740 163.082 10.608 o
6 9 0 364.204 350.769 54.765 98.799 o
6 9 1 5166.080 5191.050 233.681 4.973 o
6 9 2 799.714 839.831 88.986 37.433 o
6 9 3 3600.790 3548.050 158.635 10.485 o
6 9 4 5057.350 5272.470 205.154 6.184 o
6 9 5 59.525 45.847 40.462 192.354 o
6 9 6 4234.590 4029.470 124.849 14.221 o
6 9 7 556.325 580.826 48.017 117.508 o
6 9 8 2492.430 2181.970 152.582 12.264 o
6 9 9 2660.090 2823.260 129.413 15.829 o
6 9 10 275.232 283.577 72.987 58.272 o
6 9 11 3467.910 3378.180 218.651 6.072 o
6 10 0 3378.190 3411.580 157.620 10.761 o
6 10 1 997.888 1003.650 87.464 37.724 o
6 10 2 1060.500 955.911 65.897 61.290 o
6 10 3 2648.720 2342.830 119.072 18.465 o
6 10 4 176.656 170.628 46.215 142.824 o
6 10 5 4134.150 3965.210 164.605 9.492 o
6 10 6 1503.500 1451.220 99.906 28.045 o
6 10 7 1387.110 1397.020 89.642 34.242 o
6 10 8 2094.780 2379.970 134.926 15.469 o
6 10 9 180.955 175.132 60.012 86.441 o
6 10 10 2031.170 2016.960 342.283 2.692 o
6 11 0 932.003 985.323 79.605 44.940 o
6 11 1 1530.420 1679.840 98.619 28.350 o
6 11 2 2610.110 2714.580 125.763 16.709 o
6 11 3 80.178 5.986 45.796 150.820 o
6 11 4 4768.510 4348.670 185.837 7.498 o
6 11 5 466.107 595.318 65.592 68.659 o
6 11 6 1505.360 1326.550 114.635 22.070 o
6 11 7 2449.180 2647.370 151.137 12.359 o
6 11 8 245.931 269.341 70.573 62.396 o
6 11 9 2695.920 2621.150 184.079 8.607 o
6 12 0 2103.300 2187.190 178.395 9.374 o
6 12 1 3131.360 3132.900 159.566 10.751 o
6 12 2 367.124 358.178 65.673 70.335 o
6 12 3 2047.640 1916.560 115.351 20.648 o
6 12 4 338.454 423.107 68.814 64.360 o
6 12 5 1498.200 1470.330 105.997 25.273 o
6 12 6 1837.200 1793.010 184.442 8.934 o
6 12 7 246.252 81.135 110.230 26.193 o
6 12 8 1898.620 1924.080 409.694 1.892 o
6 13 0 2035.150 2320.640 165.541 10.761 o
6 13 1 492.411 372.054 91.940 36.606 o
6 13 2 1966.120 2008.430 189.477 8.434 o
6 13 3 6.448 87.627 109.213 26.916 o
6 13 4 1976.240 1740.300 151.150 12.893 o
6 13 5 921.290 911.991 171.928 10.599 o
7 -11 0 3007.630 3088.060 237.064 5.321 o
7 -11 1 1198.720 1126.140 228.495 6.035 o
7 -11 2 1387.020 1412.230 139.063 15.535 o
7 -11 3 2693.920 2896.480 189.671 8.113 o
7 -11 4 136.703 101.782 73.210 59.106 o
7 -11 5 2702.380 2594.650 266.667 4.312 o
7 -10 0 604.708 555.554 82.085 44.724 o
7 -10 1 2676.130 2819.410 200.151 7.368 o
7 -10 2 1086.840 901.021 110.618 24.475 o
7 -10 3 299.027 340.375 88.351 40.077 o
7 -10 4 3431.360 3469.030 202.518 6.963 o
7 -10 5 24.598 79.382 78.609 51.819 o
7 -10 6 2330.960 2228.760 196.690 7.757 o
7 -10 7 1036.920 991.335 120.113 20.982 o
7 -9 0 1699.060 1614.990 103.246 25.915 o
7 -9 1 1748.820 1736.530 159.795 11.740 o
7 -9 2 426.109 443.561 57.094 89.960 o
7 -9 3 4294.490 3998.060 184.217 7.835 o
7 -9 4 234.252 197.302 45.201 146.635 o
7 -9 5 3626.230 3584.080 140.056 12.764 o
7 -9 6 1674.330 1666.850 115.577 21.285 o
7 -9 7 526.505 505.319 79.642 47.760 o
7 -9 8 2929.910 3323.640 266.691 4.264 o
7 -8 0 2481.440 2448.190 103.232 23.389 o
7 -8 1 1289.000 1399.450 71.896 49.935 o
7 -8 2 3356.620 3325.200 121.771 16.268 o
7 -8 3 104.575 88.073 41.139 183.117 o
7 -8 4 3328.620 3196.610 107.717 19.608 o
7 -8 5 2122.090 1948.990 83.341 34.521 o
7 -8 6 2152.840 2137.140 93.439 28.605 o
7 -8 7 2493.850 2385.750 126.039 16.966 o
7 -8 8 0.771 23.078 66.280 73.123 o
7 -8 9 2562.760 2662.270 248.102 4.956 o
7 -7 0 550.085 563.450 52.230 102.091 o
7 -7 1 5803.400 5952.920 155.880 8.763 o
7 -7 2 48.162 68.482 38.252 214.686 o
7 -7 3 2633.230 2680.990 104.160 22.508 o
7 -7 4 1802.190 1835.550 75.430 42.011 o
7 -7 5 655.012 682.162 53.056 96.311 o
7 -7 6 3358.850 3211.720 105.507 20.115 o
7 -7 7 12.179 13.407 50.826 124.119 o
7 -7 8 3486.150 3314.540 137.909 13.314 o
7 -7 9 454.467 436.599 65.751 69.126 o
7 -7 10 1918.600 2016.780 157.356 11.936 o
7 -6 0 5850.970 5939.840 117.135 12.264 o
7 -6 1 314.615 371.092 36.326 206.878 o
7 -6 2 5983.950 6112.600 125.313 11.189 o
7 -6 3 854.547 908.188 47.695 106.839 o
7 -6 4 2438.680 2343.620 74.792 37.531 o
7 -6 5 3373.160 3304.840 102.695 20.752 o
7 -6 6 297.621 336.715 43.422 152.957 o
7 -6 7 4594.670 4464.790 144.597 11.076 o
7 -6 8 114.760 111.218 52.572 113.343 o
7 -6 9 2616.960 2651.530 111.486 20.320 o
7 -6 10 2994.600 3020.660 139.989 13.531 o
7 -6 11 580.081 557.279 66.442 66.269 o
7 -5 0 1.453 17.687 25.972 473.777 o
7 -5 1 2996.580 3132.350 83.717 28.553 o
7 -5 2 731.984 734.541 51.921 97.834 o
7 -5 3 3012.330 3244.780 78.990 30.342 o
7 -5 4 3991.840 3802.540 90.028 22.190 o
7 -5 5 119.353 99.875 24.787 467.750 o
7 -5 6 4789.020 4921.760 122.773 13.371 o
7 -5 7 1029.240 1096.290 69.055 56.390 o
7 -5 8 2896.900 2955.850 103.725 21.811 o
7 -5 9 3038.170 2897.100 129.906 15.300 o
7 -5 10 900.988 927.914 107.240 26.198 o
7 -5 11 4577.230 4438.200 272.515 3.906 o
7 -5 12 156.975 123.908 65.518 73.284 o
7 -4 0 4689.480 4849.170 97.633 17.639 o
7 -4 1 1203.530 1107.060 50.775 87.986 o
7 -4 2 3426.720 3434.240 80.638 27.631 o
7 -4 3 3628.670 3666.830 84.441 25.159 o
7 -4 4 958.152 957.845 41.597 125.682 o
7 -4 5 7849.400 7616.370 135.999 8.292 o
7 -4 6 112.507 119.467 28.087 372.499 o
7 -4 7 4295.350 4185.130 113.280 15.987 o
7 -4 8 2109.820 2165.150 96.437 27.304 o
7 -4 9 1191.120 1189.380 97.701 30.209 o
7 -4 10 3142.140 3267.330 141.640 13.057 o
7 -4 11 89.230 61.428 59.521 89.485 o
7 -4 12 3017.960 3145.180 144.026 12.844 o
7 -3 0 2325.710 2249.400 61.557 48.953 o
7 -3 1 4140.970 4196.640 96.620 19.677 o
7 -3 2 5733.990 5714.290 112.683 13.047 o
7 -3 3 211.508 249.370 26.882 367.823 o
7 -3 4 6486.410 6436.870 130.733 10.106 o
7 -3 5 374.290 382.726 30.628 266.212 o
7 -3 6 4158.550 4161.100 99.829 18.946 o
7 -3 7 4913.310 4917.080 112.698 14.663 o
7 -3 8 1701.060 1694.440 61.042 58.285 o
7 -3 9 2778.810 2891.590 111.555 19.826 o
7 -3 10 36.095 25.507 47.016 144.157 o
7 -3 11 2058.200 2032.370 131.732 16.326 o
7 -3 12 2032.690 2164.110 193.860 8.046 o
7 -2 0 4495.750 4692.800 96.861 18.337 o
7 -2 1 2420.920 2475.560 64.124 44.999 o
7 -2 2 1728.320 1927.830 63.995 53.313 o
7 -2 3 6163.640 6254.680 120.527 11.407 o
7 -2 4 770.027 714.813 37.091 161.932 o
7 -2 5 3869.130 3839.100 97.486 20.472 o
7 -2 6 1716.770 1629.950 56.928 64.114 o
7 -2 7 1534.250 1468.360 54.982 70.751 o
7 -2 8 3865.540 3750.610 95.511 21.095 o
7 -2 9 3.868 12.473 39.026 210.584 o
7 -2 10 3499.440 3314.590 165.468 9.884 o
7 -2 11 1047.280 1124.130 155.284 12.827 o
7 -2 12 1477.320 1328.110 111.590 23.206 o
7 -2 13 2964.010 2806.450 135.246 14.443 o
7 -1 0 1281.160 1304.240 41.187 110.130 o
7 -1 1 2078.870 2081.250 52.786 62.055 o
7 -1 2 8996.460 9052.260 158.762 6.231 o
7 -1 3 7.393 18.885 21.076 712.815 o
7 -1 4 6540.610 6617.460 161.774 7.790 o
7 -1 5 2623.120 2624.550 76.198 34.977 o
7 -1 6 2770.310 2790.890 76.770 33.536 o
7 -1 7 5116.810 4901.360 131.799 11.904 o
7 -1 8 150.993 108.399 36.123 230.643 o
7 -1 9 5489.610 5364.370 149.333 9.664 o
7 -1 10 419.504 437.602 60.479 81.057 o
7 -1 11 2071.910 1939.020 105.755 23.834 o
7 -1 12 3164.850 3279.200 167.477 9.847 o
7 -1 13 123.815 161.417 60.839 84.844 o
7 0 0 1993.300 2021.070 53.114 63.198 o
7 0 1 2704.630 2744.030 68.371 38.981 o
7 0 2 148.570 134.109 21.930 559.073 o
7 0 3 7248.120 7140.610 139.068 8.661 o
7 0 4 2359.190 2211.860 77.346 36.628 o
7 0 5 3375.700 3334.820 94.658 23.073 o
7 0 6 2036.920 1935.760 106.614 23.586 o
7 0 7 320.266 390.707 49.246 120.524 o
7 0 8 5529.960 5355.570 155.906 9.093 o
7 0 9 576.095 571.657 54.006 95.798 o
7 0 10 2808.790 2734.400 122.807 17.114 o
7 0 11 3004.250 2915.670 128.543 15.587 o
7 0 12 139.997 119.324 56.178 99.169 o
7 0 13 3056.650 3249.510 144.956 12.641 o
7 1 0 7399.170 7607.270 127.340 9.154 o
7 1 1 87.092 59.456 16.967 952.441 o
7 1 2 7620.740 7753.620 156.058 7.284 o
7 1 3 1768.840 1757.710 61.106 57.169 o
7 1 4 3847.410 3731.840 106.858 18.383 o
7 1 5 4224.140 4286.950 160.982 9.698 o
7 1 6 519.508 529.245 48.110 118.744 o
7 1 7 5586.550 5686.930 160.970 8.580 o
7 1 8 29.153 54.400 37.284 227.493 o
7 1 9 4254.680 4591.990 143.196 11.447 o
7 1 10 1676.880 1588.120 87.686 34.197 o
7 1 11 273.103 300.583 45.657 141.067 o
7 1 12 3083.230 2966.020 117.412 17.822 o
7 1 13 244.856 249.789 70.070 63.333 o
7 2 0 592.061 608.138 24.915 297.167 o
7 2 1 5173.700 5241.050 94.036 16.945 o
7 2 2 592.792 641.446 30.682 227.502 o
7 2 3 3080.200 2976.270 83.319 28.702 o
7 2 4 5060.790 4807.040 225.735 5.326 o
7 2 5 197.996 152.322 41.703 172.826 o
7 2 6 4130.170 3986.690 158.041 10.121 o
7 2 7 178.089 182.521 42.385 167.853 o
7 2 8 3484.760 3431.050 127.793 14.918 o
7 2 9 1112.810 1156.340 73.795 49.711 o
7 2 10 1589.260 1608.950 77.720 41.869 o
7 2 11 3628.330 3264.430 115.799 17.168 o
7 2 12 131.496 168.666 52.831 111.452 o
7 2 13 2418.670 1878.960 119.451 18.986 o
7 3 0 4733.250 4763.580 103.273 16.605 o
7 3 1 785.052 797.786 31.064 199.324 o
7 3 2 2758.410 2779.970 65.909 40.117 o
7 3 3 5450.760 5436.080 144.015 10.141 o
7 3 4 37.825 76.184 33.580 277.333 o
7 3 5 9630.340 10147.700 364.776 1.964 o
7 3 6 588.082 582.080 50.315 107.827 o
7 3 7 4119.150 4187.840 131.822 13.214 o
7 3 8 4532.000 4448.030 139.302 11.741 o
7 3 9 2112.810 2005.280 81.054 35.888 o
7 3 10 3357.570 3360.740 111.091 18.577 o
7 3 11 55.808 24.543 46.755 145.219 o
7 3 12 3097.630 3086.520 119.923 17.152 o
7 3 13 714.603 664.891 70.895 57.601 o
7 4 0 193.083 201.485 29.148 327.915 o
7 4 1 3706.190 3643.620 72.427 29.215 o
7 4 2 1250.090 1243.530 58.075 70.767 o
7 4 3 1149.930 1072.310 58.704 72.010 o
7 4 4 7191.550 7036.600 201.660 5.531 o
7 4 5 79.045 55.579 39.806 197.316 o
7 4 6 5295.390 5541.090 171.261 8.026 o
7 4 7 2350.560 2266.260 109.693 21.653 o
7 4 8 1147.700 1092.370 61.279 67.264 o
7 4 9 4584.420 4479.260 118.624 14.492 o
7 4 10 100.428 110.510 38.922 203.291 o
7 4 11 3304.430 3161.600 119.256 16.965 o
7 4 12 229.783 181.218 50.385 119.884 o
7 4 13 685.716 737.769 68.718 60.861 o
7 5 0 3600.220 3665.160 83.192 25.677 o
7 5 1 3546.040 3424.140 119.009 16.507 o
7 5 2 1189.820 1139.080 39.067 123.448 o
7 5 3 5749.980 5672.530 125.508 11.613 o
7 5 4 459.165 386.225 37.434 187.077 o
7 5 5 5237.030 5384.560 190.216 6.899 o
7 5 6 3221.650 3281.180 112.203 18.602 o
7 5 7 1830.720 1758.790 67.032 49.871 o
7 5 8 5110.340 5008.210 136.340 11.350 o
7 5 9 2.538 37.386 37.798 223.721 o
7 5 10 3667.490 3403.090 111.132 18.017 o
7 5 11 838.256 790.110 63.664 67.913 o
7 5 12 1504.530 1456.450 85.174 36.779 o
7 6 0 2414.580 2411.080 75.868 36.784 o
7 6 1 3532.230 3257.540 64.738 34.377 o
7 6 2 3527.330 3574.290 100.221 20.809 o
7 6 3 393.624 410.936 46.360 131.941 o
7 6 4 3008.570 3075.760 93.118 24.927 o
7 6 5 1567.300 1536.390 57.681 65.466 o
7 6 6 2375.370 2370.460 88.220 30.066 o
7 6 7 2103.870 2104.250 78.960 37.085 o
7 6 8 53.079 109.920 35.407 247.463 o
7 6 9 2182.990 2061.290 82.776 34.378 o
7 6 10 266.143 318.661 47.015 133.628 o
7 6 11 1734.160 1637.490 95.186 29.623 o
7 6 12 1625.900 1811.180 94.022 30.297 o
7 7 0 1437.500 1537.300 90.289 33.441 o
7 7 1 7172.070 7355.670 224.334 4.715 o
7 7 2 26.204 24.510 31.728 314.456 o
7 7 3 4296.410 4345.790 132.602 12.854 o
7 7 4 714.070 715.763 46.767 116.498 o
7 7 5 2275.800 2211.990 68.292 43.681 o
7 7 6 3654.980 3566.160 94.908 21.997 o
7 7 7 233.283 273.523 33.039 255.246 o
7 7 8 4124.510 3971.500 108.938 17.252 o
7 7 9 290.848 403.318 46.562 134.056 o
7 7 10 1423.940 1353.590 71.462 49.655 o
7 7 11 2064.410 2323.120 178.668 9.338 o
7 8 0 4149.420 4206.020 223.075 5.663 o
7 8 1 29.578 161.993 71.406 62.497 o
7 8 2 4401.020 4354.740 182.931 7.823 o
7 8 3 773.504 787.700 80.049 45.651 o
7 8 4 3326.380 3314.190 142.822 12.720 o
7 8 5 1221.890 1348.890 103.316 27.102 o
7 8 6 1424.940 1402.240 85.782 36.750 o
7 8 7 5046.720 5162.730 223.392 5.389 o
7 8 8 344.247 401.125 56.021 94.670 o
7 8 9 2517.950 2548.780 113.104 20.105 o
7 8 10 1369.730 1727.250 106.887 24.902 o
7 8 11 493.599 530.437 76.298 51.870 o
7 9 0 76.602 54.361 61.238 84.763 o
7 9 1 5224.770 5398.680 267.650 3.919 o
7 9 2 645.578 604.010 101.034 30.053 o
7 9 3 3216.810 3433.760 162.796 10.271 o
7 9 4 1875.630 2009.620 122.153 18.856 o
7 9 5 1051.840 1063.310 97.281 30.915 o
7 9 6 3092.010 3063.110 131.021 14.951 o
7 9 7 5.436 88.367 48.952 133.055 o
7 9 8 3692.820 3910.660 257.807 4.440 o
7 9 9 2131.760 2292.500 107.881 22.624 o
7 9 10 359.997 321.083 62.542 77.359 o
7 10 0 3161.200 3428.820 264.358 4.311 o
7 10 1 303.016 318.220 71.187 60.878 o
7 10 2 2373.220 2588.030 339.984 2.711 o
7 10 3 1820.160 1943.680 270.128 4.288 o
7 10 4 202.437 296.412 60.299 84.749 o
7 10 5 3057.400 3335.910 278.544 3.918 o
7 10 6 1.864 -81.227 81.227 48.739 o
7 10 7 2785.460 2824.620 135.110 14.622 o
7 10 8 1525.440 1651.730 106.898 24.686 o
7 10 9 838.206 783.490 96.454 32.214 o
7 11 0 487.058 350.414 81.237 46.456 o
7 11 1 2084.070 2149.000 133.351 15.903 o
7 11 2 1283.070 1466.580 148.927 13.700 o
7 11 3 371.444 315.411 62.776 76.734 o
7 11 4 2869.650 2745.100 312.942 3.161 o
7 11 5 61.619 34.563 66.927 71.269 o
7 11 6 1713.530 1605.750 142.540 14.567 o
7 11 7 670.577 806.005 94.786 33.645 o
7 12 0 1631.020 1524.290 145.094 14.172 o
7 12 1 2186.170 2332.820 167.027 10.523 o
7 12 2 241.348 276.816 65.063 72.986 o
7 12 3 2975.270 3245.690 152.608 11.654 o
7 12 4 37.048 71.457 60.024 88.511 o
7 12 5 2281.000 2672.560 248.949 4.951 o
8 -10 0 112.454 155.657 75.084 56.221 o
8 -10 1 3184.870 3168.440 167.439 9.867 o
8 -10 2 1493.610 1528.230 119.311 20.422 o
8 -10 3 401.799 351.324 80.946 47.096 o
8 -9 0 2559.460 2661.930 133.910 15.126 o
8 -9 1 621.920 740.649 83.137 43.264 o
8 -9 2 1648.690 1782.450 109.852 23.219 o
8 -9 3 1488.910 1464.210 99.511 28.257 o
8 -9 4 6.956 51.341 64.032 78.178 o
8 -9 5 2045.080 1955.220 126.907 17.485 o
8 -9 6 395.837 457.158 171.936 10.769 o
8 -8 0 243.318 228.747 61.789 80.802 o
8 -8 1 1129.780 1273.490 92.909 33.098 o
8 -8 2 2121.400 2089.250 113.571 20.956 o
8 -8 3 49.136 75.403 54.225 108.028 o
8 -8 4 1814.510 1704.080 104.072 25.240 o
8 -8 5 633.933 507.301 63.309 72.040 o
8 -8 6 1444.920 1304.050 94.016 31.513 o
8 -8 7 1915.980 2017.090 150.261 12.989 o
8 -7 0 1030.660 1093.950 99.107 29.897 o
8 -7 1 2921.410 3092.240 120.778 17.194 o
8 -7 2 322.813 375.731 61.999 78.740 o
8 -7 3 3169.440 3101.100 135.621 14.057 o
8 -7 4 111.693 138.367 49.161 128.890 o
8 -7 5 1816.280 1880.290 84.921 34.901 o
8 -7 6 1609.090 1405.040 82.701 38.275 o
8 -7 7 378.800 462.322 67.940 65.499 o
8 -7 8 2206.400 1960.370 112.656 21.209 o
8 -6 0 2558.760 2514.830 102.386 23.446 o
8 -6 1 463.490 568.446 57.742 86.767 o
8 -6 2 5865.720 5835.300 163.165 8.239 o
8 -6 3 251.306 190.747 46.532 138.501 o
8 -6 4 2804.520 2846.610 111.378 19.869 o
8 -6 5 1064.220 1025.920 65.556 61.468 o
8 -6 6 527.552 517.489 52.968 100.480 o
8 -6 7 2670.810 2598.160 112.742 19.920 o
8 -6 8 54.127 49.278 50.841 122.841 o
8 -6 9 2357.920 2428.310 112.460 20.649 o
8 -5 0 1214.900 1405.480 88.638 35.469 o
8 -5 1 7405.030 7815.020 206.349 5.202 o
8 -5 2 32.614 65.962 32.811 291.273 o
8 -5 3 5052.790 4989.440 124.178 12.852 o
8 -5 4 2813.850 2751.690 88.171 27.959 o
8 -5 5 1281.900 1348.640 63.405 61.098 o
8 -5 6 3467.580 3311.730 114.731 17.605 o
8 -5 7 0.348 36.366 44.266 163.485 o
8 -5 8 2812.060 2863.620 156.904 11.315 o
8 -5 9 588.759 526.341 63.804 71.382 o
8 -5 10 1401.620 1432.310 88.349 34.993 o
8 -4 0 3932.280 4054.770 127.485 14.132 o
8 -4 1 332.791 398.236 39.767 175.424 o
8 -4 2 6059.530 5813.160 128.496 10.951 o
8 -4 3 2474.440 2412.230 78.624 34.790 o
8 -4 4 1834.610 1758.960 66.311 50.593 o
8 -4 5 5631.060 5537.890 141.786 10.175 o
8 -4 6 0.934 25.692 34.798 264.343 o
8 -4 7 3161.720 3007.110 120.180 17.063 o
8 -4 8 905.494 882.592 70.957 55.472 o
8 -4 9 1931.650 1677.600 133.410 16.229 o
8 -4 10 2817.280 2685.420 133.036 15.038 o
8 -4 11 232.375 162.416 66.185 71.134 o
8 -3 0 258.174 242.815 29.581 306.825 o
8 -3 1 2916.710 2978.430 69.728 36.169 o
8 -3 2 1634.620 1562.150 53.770 70.634 o
8 -3 3 2998.000 3014.190 76.187 32.239 o
8 -3 4 3803.390 3737.880 93.491 21.809 o
8 -3 5 614.200 576.191 45.347 127.540 o
8 -3 6 4685.340 4503.590 143.593 11.104 o
8 -3 7 696.552 711.350 59.513 78.396 o
8 -3 8 1288.980 1250.200 78.335 43.793 o
8 -3 9 2367.190 2232.050 102.977 23.957 o
8 -3 10 400.781 471.387 83.375 44.296 o
8 -3 11 2810.260 2569.010 186.221 8.402 o
8 -2 0 3489.270 3556.760 76.987 28.557 o
8 -2 1 3046.720 3035.650 69.197 35.554 o
8 -2 2 2018.020 2109.630 59.561 54.588 o
8 -2 3 4612.920 4527.550 103.799 16.928 o
8 -2 4 1203.700 1200.920 52.980 81.990 o
8 -2 5 6785.020 6663.650 161.684 7.662 o
8 -2 6 368.259 381.513 41.414 162.299 o
8 -2 7 2144.540 2227.820 78.076 37.178 o
8 -2 8 3307.250 3411.850 139.002 13.260 o
8 -2 9 223.435 184.657 50.808 118.099 o
8 -2 10 4142.340 3975.830 162.355 9.696 o
8 -2 11 467.830 561.316 77.512 50.401 o
8 -1 0 157.905 180.672 26.872 386.723 o
8 -1 1 2588.280 2645.970 62.535 44.252 o
8 -1 2 2456.530 2374.480 67.246 42.662 o
8 -1 3 436.660 418.456 33.739 221.416 o
8 -1 4 3619.530 3730.550 105.196 19.193 o
8 -1 5 102.429 155.211 34.864 248.630 o
8 -1 6 4158.760 4064.950 118.211 15.391 o
8 -1 7 2494.140 2370.130 80.163 33.900 o
8 -1 8 79.974 67.784 34.365 261.582 o
8 -1 9 1550.630 1626.080 87.369 34.785 o
8 -1 10 518.795 649.910 77.050 50.518 o
8 -1 11 2124.010 2171.550 147.860 13.201 o
8 -1 12 2902.330 3181.860 171.135 9.617 o
8 0 0 2663.510 2697.860 63.721 42.594 o
8 0 1 3055.580 3191.890 71.300 33.967 o
8 0 2 506.154 539.618 31.064 237.534 o
8 0 3 7159.460 7165.830 153.041 7.844 o
8 0 4 599.894 620.434 55.213 91.402 o
8 0 5 6760.660 6802.640 174.617 6.924 o
8 0 6 2908.170 2824.440 86.206 28.358 o
8 0 7 1187.340 1234.200 58.716 70.475 o
8 0 8 4509.130 4479.930 144.852 11.107 o
8 0 9 8.067 35.776 44.144 164.126 o
8 0 10 2845.210 2899.130 169.689 9.845 o
8 0 11 685.316 799.117 80.046 46.014 o
8 0 12 1182.910 1147.630 110.038 24.392 o
8 1 0 2410.970 2454.980 65.139 44.341 o
8 1 1 529.832 539.217 34.348 203.209 o
8 1 2 2864.870 2984.080 70.433 36.049 o
8 1 3 299.386 339.871 34.788 225.049 o
8 1 4 3339.900 3266.850 102.186 21.003 o
8 1 5 2176.980 2150.640 134.055 15.674 o
8 1 6 2933.390 2975.720 104.061 21.613 o
8 1 7 2702.550 2652.460 104.687 22.224 o
8 1 8 1.275 -29.033 41.278 188.692 o
8 1 9 2816.710 2814.090 112.824 19.486 o
8 1 10 364.929 379.326 54.151 100.615 o
8 1 11 1355.360 1369.630 95.489 30.822 o
8 1 12 1919.060 1785.880 109.597 22.853 o
8 2 0 40.954 68.826 23.147 566.645 o
8 2 1 5100.020 5050.630 114.062 14.118 o
8 2 2 375.255 331.381 32.432 245.779 o
8 2 3 4361.190 4283.640 103.115 17.735 o
8 2 4 2131.600 2097.490 72.680 41.511 o
8 2 5 1533.910 1650.040 102.617 26.496 o
8 2 6 3998.940 4135.690 146.879 11.376 o
8 2 7 118.575 129.853 45.507 149.549 o
8 2 8 5143.060 5114.650 188.205 7.091 o
8 2 9 488.793 561.754 63.436 72.937 o
8 2 10 3367.500 3308.170 208.294 6.654 o
8 2 11 1872.460 1967.010 142.822 14.290 o
8 2 12 347.993 459.729 67.807 65.978 o
8 3 0 5289.710 5158.280 123.845 12.544 o
8 3 1 2.064 18.570 24.652 525.147 o
8 3 2 4074.190 4143.870 100.783 18.922 o
8 3 3 1271.560 1327.960 52.088 81.647 o
8 3 4 772.730 781.250 51.585 97.589 o
8 3 5 4966.190 4720.460 180.077 7.737 o
8 3 6 198.556 130.414 41.221 177.092 o
8 3 7 3203.830 3163.040 133.919 14.282 o
8 3 8 272.869 334.308 51.192 113.868 o
8 3 9 1852.870 1847.170 90.611 31.424 o
8 3 10 2780.710 2730.160 102.582 22.661 o
8 3 11 401.398 440.892 54.411 98.611 o
8 4 0 59.821 40.366 28.248 386.678 o
8 4 1 5525.170 5560.440 128.785 11.540 o
8 4 2 1394.760 1434.260 52.347 78.057 o
8 4 3 2493.040 2469.200 71.647 38.960 o
8 4 4 4113.840 4044.560 109.446 17.107 o
8 4 5 111.536 141.454 46.406 144.052 o
8 4 6 6635.580 6442.990 181.817 6.673 o
8 4 7 1358.900 1381.190 77.040 44.300 o
8 4 8 1711.180 1654.430 87.568 34.032 o
8 4 9 2411.320 2401.150 92.893 27.710 o
8 4 10 309.278 253.918 47.751 129.576 o
8 4 11 3296.300 3014.540 110.280 19.174 o
8 5 0 5312.910 5542.200 218.898 5.479 o
8 5 1 652.057 695.993 92.554 35.368 o
8 5 2 4010.470 3770.480 134.239 13.174 o
8 5 3 3728.790 3733.360 184.092 8.088 o
8 5 4 821.459 824.721 62.443 70.191 o
8 5 5 4746.100 4562.220 175.063 8.210 o
8 5 6 337.496 265.238 49.948 118.496 o
8 5 7 2679.710 2882.360 110.675 20.247 o
8 5 8 2097.510 2024.110 84.007 34.060 o
8 5 9 240.496 250.074 45.074 146.328 o
8 5 10 2173.530 2225.620 92.740 28.747 o
8 5 11 182.350 151.298 48.966 128.038 o
8 6 0 1473.800 1388.290 103.648 26.419 o
8 6 1 2445.550 2718.970 143.606 13.489 o
8 6 2 3495.400 3682.000 202.797 6.905 o
8 6 3 1621.650 1540.900 108.873 23.836 o
8 6 4 3733.940 3945.300 235.904 5.211 o
8 6 5 116.776 65.784 68.050 68.497 o
8 6 6 2247.560 2140.680 102.080 24.656 o
8 6 7 2704.160 2545.060 91.721 27.127 o
8 6 8 588.602 509.595 50.335 108.547 o
8 6 9 3573.020 3586.630 149.158 11.592 o
8 6 10 27.602 29.723 50.307 126.192 o
8 7 0 1831.190 1847.940 186.005 8.787 o
8 7 1 1533.290 1595.680 157.882 12.132 o
8 7 2 1081.070 1371.780 121.346 20.342 o
8 7 3 3515.500 3495.530 200.571 7.059 o
8 7 4 4.345 34.811 59.355 91.054 o
8 7 5 2615.650 2400.060 138.578 14.334 o
8 7 6 991.327 1100.750 145.072 14.650 o
8 7 7 556.605 612.384 72.190 56.898 o
8 7 8 2339.840 2524.030 126.003 17.069 o
8 7 9 8.835 64.534 57.486 96.818 o
8 7 10 3154.220 3146.340 146.317 12.415 o
8 8 0 1722.120 1723.300 149.678 13.273 o
8 8 1 850.016 990.934 96.009 32.227 o
8 8 2 2967.410 3197.240 203.230 7.059 o
8 8 3 3.757 -67.372 67.372 70.830 o
8 8 4 2935.490 3401.400 209.204 6.682 o
8 8 5 1486.260 1478.590 107.040 24.853 o
8 8 6 1180.350 1196.560 104.490 26.772 o
8 8 7 2820.840 2872.950 136.075 14.397 o
8 8 8 9.828 11.554 61.499 84.888 o
8 8 9 2908.630 2990.490 161.430 10.689 o
8 9 0 677.780 834.959 126.883 19.272 o
8 9 1 3139.280 3110.410 202.751 7.060 o
8 9 2 99.248 117.836 66.128 72.417 o
8 9 3 2353.300 2692.310 174.689 9.571 o
8 9 4 1052.910 1127.390 100.215 29.215 o
8 9 5 1261.700 1286.820 215.276 6.764 o
8 9 6 2117.240 2139.520 138.000 14.947 o
8 9 7 15.348 -21.270 63.836 78.798 o
8 9 8 1890.290 1853.120 116.768 20.483 o
8 10 0 3443.600 3763.560 253.474 4.616 o
8 10 1 61.396 -47.093 126.592 20.036 o
8 10 2 5314.220 5326.730 607.837 0.846 o
8 10 3 891.511 1209.290 112.219 23.883 o
8 10 4 1294.410 1305.970 98.148 29.590 o
8 10 5 1056.130 1104.090 107.478 25.708 o
8 10 6 429.377 452.273 101.832 30.087 o
8 11 0 2.490 -10.515 91.616 38.312 o
8 11 1 2406.040 2441.640 206.097 7.073 o
8 11 2 1111.490 1175.800 138.285 15.958 o
8 11 3 1493.970 1264.870 194.441 8.204 o
9 -8 0 56.882 23.738 64.319 77.201 o
9 -8 1 2113.550 2259.240 244.615 5.156 o
9 -8 2 1067.640 1029.820 95.322 32.081 o
9 -8 3 389.108 472.608 93.526 35.537 o
9 -7 0 2320.150 2377.410 126.266 17.112 o
9 -7 1 837.067 1018.690 89.142 36.929 o
9 -7 2 1002.640 1058.920 90.172 35.611 o
9 -7 3 2633.880 2841.250 137.646 14.298 o
9 -7 4 1.549 -3.484 54.220 109.373 o
9 -7 5 2194.270 2404.680 115.422 20.052 o
9 -6 0 1087.050 1115.650 90.475 35.060 o
9 -6 1 923.088 852.531 134.507 17.055 o
9 -6 2 3374.620 3432.610 236.914 5.257 o
9 -6 3 26.882 51.498 56.051 101.653 o
9 -6 4 2827.860 2637.490 156.619 11.405 o
9 -6 5 984.450 914.798 69.279 57.106 o
9 -6 6 1139.170 1097.540 76.316 46.980 o
9 -6 7 1527.240 1392.280 91.215 32.813 o
9 -5 0 1813.270 1891.570 124.458 18.382 o
9 -5 1 4196.080 4012.770 138.735 12.280 o
9 -5 2 205.794 229.937 57.352 93.668 o
9 -5 3 4288.960 4120.800 147.268 11.128 o
9 -5 4 242.595 253.846 60.161 84.912 o
9 -5 5 1633.480 1555.090 91.822 31.877 o
9 -5 6 1721.150 1709.420 87.510 33.935 o
9 -5 7 16.851 44.453 50.073 127.440 o
9 -5 8 2576.530 2594.230 124.035 17.205 o
9 -4 0 2636.100 2700.640 142.368 13.556 o
9 -4 1 695.570 815.075 66.410 64.264 o
9 -4 2 5125.890 5082.070 158.331 9.208 o
9 -4 3 380.268 357.117 48.490 122.863 o
9 -4 4 1994.920 1958.040 105.712 23.982 o
9 -4 5 1771.570 1962.240 92.401 30.521 o
9 -4 6 222.621 234.003 51.368 115.185 o
9 -4 7 2520.370 2645.010 106.783 21.921 o
9 -4 8 133.291 98.682 55.173 102.972 o
9 -3 0 1141.400 1220.810 69.086 55.016 o
9 -3 1 3340.000 3284.160 131.305 14.536 o
9 -3 2 227.238 201.549 45.008 147.971 o
9 -3 3 4206.430 4147.490 126.636 13.910 o
9 -3 4 2382.360 2377.940 98.481 25.473 o
9 -3 5 650.107 829.505 68.512 61.110 o
9 -3 6 3771.220 3575.300 135.435 13.313 o
9 -3 7 58.003 27.340 52.065 117.335 o
9 -3 8 3032.510 3037.100 126.475 15.895 o
9 -3 9 1800.030 1913.280 137.987 15.283 o
9 -2 0 3821.310 3836.370 110.457 17.553 o
9 -2 1 18.066 40.435 38.797 211.415 o
9 -2 2 2735.190 2733.840 106.980 21.362 o
9 -2 3 1374.850 1268.930 67.041 55.604 o
9 -2 4 1325.050 1245.310 80.148 41.986 o
9 -2 5 4605.970 4434.410 143.620 11.188 o
9 -2 6 61.992 51.839 48.889 132.494 o
9 -2 7 2078.390 2012.100 112.874 21.302 o
9 -2 8 808.390 815.246 73.683 52.725 o
9 -2 9 865.978 845.948 74.895 50.801 o
9 -1 0 1135.400 1105.470 67.976 56.999 o
9 -1 1 3401.630 3480.570 127.594 15.018 o
9 -1 2 2661.470 2596.000 92.369 26.908 o
9 -1 3 1055.240 935.233 56.632 78.439 o
9 -1 4 3399.410 3283.830 153.136 11.314 o
9 -1 5 5.526 19.869 44.828 159.529 o
9 -1 6 4447.190 4519.290 134.648 12.359 o
9 -1 7 1675.220 1498.330 85.433 35.857 o
9 -1 8 1792.630 1736.340 95.451 29.195 o
9 -1 9 3429.490 3276.430 131.132 14.479 o
9 -1 10 135.046 258.350 61.783 81.746 o
9 0 0 3523.220 3675.850 89.663 23.777 o
9 0 1 2049.420 1988.080 62.863 51.348 o
9 0 2 644.036 671.595 55.436 89.656 o
9 0 3 1930.820 2039.850 72.559 43.026 o
9 0 4 40.083 59.251 40.825 189.624 o
9 0 5 2915.610 2762.620 115.149 18.768 o
9 0 6 905.600 887.381 60.395 72.893 o
9 0 7 1453.480 1385.630 72.456 48.285 o
9 0 8 2086.240 2039.250 101.169 25.492 o
9 0 9 46.456 12.848 51.806 118.850 o
9 0 10 3121.810 2961.280 126.909 15.751 o
9 1 0 1050.630 1071.050 46.619 103.251 o
9 1 1 1408.510 1515.520 59.281 65.062 o
9 1 2 4365.540 4383.310 112.573 15.861 o
9 1 3 19.282 11.126 30.593 339.881 o
9 1 4 2462.440 2254.180 93.573 27.475 o
9 1 5 1171.450 1155.360 74.261 48.836 o
9 1 6 4325.210 4186.230 127.123 13.684 o
9 1 7 3764.450 3569.740 116.241 16.655 o
9 1 8 216.579 149.575 47.007 137.459 o
9 1 9 3660.270 3562.390 134.673 13.538 o
9 1 10 182.518 211.604 73.829 57.644 o
9 2 0 2165.610 2151.540 76.308 38.480 o
9 2 1 2695.620 2605.160 89.590 27.971 o
9 2 2 195.676 229.103 34.260 244.978 o
9 2 3 3396.020 3434.540 95.242 22.713 o
9 2 4 125.445 63.279 38.787 204.568 o
9 2 5 2550.930 2598.570 110.484 20.769 o
9 2 6 2179.110 2257.500 95.853 27.256 o
9 2 7 831.221 921.212 65.369 64.365 o
9 2 8 2795.450 2686.200 123.333 17.043 o
9 2 9 350.577 326.537 61.291 80.426 o
9 2 10 1372.990 1296.700 110.270 23.895 o
9 3 0 3445.430 3654.850 525.322 1.143 o
9 3 1 595.439 560.519 80.190 46.750 o
9 3 2 5211.750 5357.460 179.734 7.540 o
9 3 3 202.633 192.423 41.269 175.104 o
9 3 4 2278.650 2269.490 91.959 28.734 o
9 3 5 870.040 718.873 61.384 72.306 o
9 3 6 531.732 525.887 50.944 107.368 o
9 3 7 3852.940 3681.850 132.877 13.570 o
9 3 8 21.688 -1.937 50.177 127.281 o
9 3 9 2437.520 2085.900 113.738 20.416 o
9 3 10 1225.780 1236.860 83.884 39.290 o
9 4 0 864.429 680.569 101.106 29.546 o
9 4 1 6322.230 6442.910 298.928 3.102 o
9 4 2 502.692 375.236 72.011 58.211 o
9 4 3 3442.570 3195.520 212.203 6.432 o
9 4 4 947.418 957.293 93.366 33.720 o
9 4 5 309.770 216.451 80.703 47.962 o
9 4 6 2412.270 2447.670 116.207 19.478 o
9 4 7 6.722 -16.957 47.992 139.467 o
9 4 8 2725.840 2786.750 116.398 18.718 o
9 4 9 901.677 987.378 75.731 49.227 o
9 5 0 3540.100 3221.540 166.367 9.797 o
9 5 1 156.320 117.049 77.018 53.373 o
9 5 2 3110.310 3225.640 335.724 2.744 o
9 5 3 2245.750 2312.170 138.245 14.730 o
9 5 4 715.255 776.308 99.201 30.820 o
9 5 5 2891.370 3307.760 201.729 7.159 o
9 5 6 12.379 -11.403 69.005 67.467 o
9 5 7 2764.540 2695.380 144.835 13.073 o
9 5 8 950.038 920.134 87.225 38.210 o
9 5 9 1931.960 1877.680 115.009 20.950 o
9 6 0 4.254 158.157 69.239 66.595 o
9 6 1 2569.080 2351.450 141.280 13.920 o
9 6 2 1334.500 1155.680 122.940 19.706 o
9 6 3 693.238 660.993 86.760 39.855 o
9 6 4 3537.680 3559.280 174.613 8.957 o
9 6 5 76.735 113.844 93.150 36.822 o
9 6 6 4006.870 3853.730 265.678 4.174 o
9 6 7 795.983 818.269 83.196 42.402 o
9 6 8 1334.300 1155.940 120.784 20.361 o
9 7 0 2112.240 2043.630 134.950 15.594 o
9 7 1 624.382 577.522 82.346 44.342 o
9 7 2 1318.290 1409.650 115.068 22.116 o
9 7 3 2614.990 2646.330 311.543 3.202 o
9 7 4 111.410 205.137 73.187 59.012 o
9 7 5 2762.840 2623.100 151.557 12.117 o
9 7 6 697.278 755.155 96.031 32.826 o
9 7 7 2137.950 2127.950 123.876 18.032 o
9 8 0 413.607 411.683 93.393 35.648 o
9 8 1 1138.630 1095.230 108.200 25.269 o
9 8 2 1848.530 1840.150 130.390 16.911 o
9 8 3 192.566 77.781 70.559 63.306 o
9 8 4 1755.830 1732.910 229.754 5.885 o
9 8 5 628.413 674.421 102.833 29.027 o
9 8 6 914.151 805.254 100.132 29.868 o
9 9 0 1467.510 1799.590 218.233 6.531 o
9 9 1 2062.020 2226.550 145.821 13.557 o
9 9 2 273.742 143.780 87.232 41.414 o
9 9 3 3077.130 3191.310 173.923 9.277 o
10 -5 1 733.440 922.811 100.399 29.956 o
10 -5 2 92.268 110.379 59.663 88.766 o
10 -5 3 1744.980 1628.620 151.935 12.923 o
10 -4 0 1042.950 1027.470 72.341 52.277 o
10 -4 1 838.826 937.112 86.423 39.204 o
10 -4 2 1613.660 1752.120 98.942 27.909 o
10 -4 3 1.435 18.847 54.505 108.093 o
10 -4 4 2616.890 2635.580 130.795 15.692 o
10 -4 5 839.198 773.650 69.624 58.211 o
10 -3 0 1583.570 1506.190 80.530 39.844 o
10 -3 1 3084.670 2945.530 120.255 17.191 o
10 -3 2 45.162 23.144 48.713 134.186 o
10 -3 3 2392.080 2639.830 130.230 16.031 o
10 -3 4 722.643 753.556 77.665 48.556 o
10 -3 5 1036.680 1054.690 81.241 42.742 o
10 -3 6 2907.000 2821.510 115.449 18.661 o
10 -2 0 2341.640 2210.990 107.268 22.517 o
10 -2 1 81.551 105.666 44.711 156.377 o
10 -2 2 3686.180 3720.880 134.545 13.459 o
10 -2 3 1027.710 1006.150 72.619 52.103 o
10 -2 4 1186.550 1270.020 143.109 14.882 o
10 -2 5 3568.590 3479.260 153.092 11.152 o
10 -2 6 79.017 148.300 56.597 98.375 o
10 -1 0 24.313 2.912 51.008 123.101 o
10 -1 1 3026.890 3045.580 122.927 16.623 o
10 -1 2 481.987 530.645 56.322 90.739 o
10 -1 3 2275.590 2281.950 104.585 23.513 o
10 -1 4 2255.610 2368.480 104.535 23.483 o
10 -1 5 49.013 55.555 51.152 121.411 o
10 -1 6 3046.340 2772.580 121.139 17.159 o
10 -1 7 9.890 94.220 57.560 96.375 o
10 0 0 2746.280 2776.470 146.595 12.791 o
10 0 1 542.452 467.093 59.066 82.934 o
10 0 2 1332.280 1285.880 80.212 41.801 o
10 0 3 2218.210 2119.340 123.691 17.991 o
10 0 4 616.083 620.116 61.899 74.591 o
10 0 5 2495.870 2529.390 116.516 19.213 o
10 0 6 394.062 283.501 49.716 117.995 o
10 0 7 1898.150 1860.230 99.197 26.983 o
10 1 0 136.725 163.442 62.241 81.017 o
10 1 1 2786.760 2461.220 185.793 8.460 o
10 1 2 1484.520 1536.350 122.389 19.506 o
10 1 3 760.870 655.138 80.971 45.038 o
10 1 4 1985.810 1920.520 107.129 23.507 o
10 1 5 113.922 170.586 53.244 110.075 o
10 1 6 1670.260 1614.030 81.453 38.487 o
10 1 7 1445.160 1337.950 76.283 44.661 o
10 2 0 3157.510 3110.070 143.163 12.879 o
10 2 1 1501.130 1462.040 119.346 20.442 o
10 2 2 904.636 972.960 101.907 28.766 o
10 2 3 3449.430 3475.770 177.130 8.792 o
10 2 4 81.275 56.943 66.834 71.256 o
10 2 5 2387.250 2415.720 231.618 5.682 o
10 2 6 1522.490 1494.090 118.369 20.702 o
10 2 7 770.557 674.512 76.053 50.399 o
10 3 0 985.372 942.189 118.391 21.643 o
10 3 1 1313.230 1330.820 114.504 22.374 o
10 3 2 2886.810 2782.310 164.607 10.393 o
10 3 3 18.407 105.786 94.806 35.662 o
10 3 4 3789.040 3539.530 179.006 8.495 o
10 3 5 467.760 534.520 104.699 28.393 o
10 3 6 1735.980 1730.670 166.965 10.820 o
10 3 7 1823.760 1609.140 110.536 22.825 o
10 4 0 878.195 895.865 116.153 22.586 o
10 4 1 1985.380 1786.920 151.619 12.802 o
10 4 2 0.917 3.179 70.998 63.788 o
10 4 3 3176.220 3312.880 175.067 9.110 o
10 4 4 343.892 423.903 82.631 45.344 o
10 4 5 2010.290 1669.520 127.982 17.407 o
10 4 6 1062.050 877.820 147.376 14.233 o
10 5 0 1720.560 1719.200 131.106 16.916 o
10 5 1 29.420 76.356 80.945 48.873 o
10 5 2 2534.170 2264.700 251.902 4.836 o
10 5 3 1236.440 1030.890 104.448 26.840 o
10 5 4 1142.610 1115.880 108.742 25.015 o
10 5 5 2059.340 2052.590 140.312 14.588 o
10 6 1 3154.360 2997.830 195.150 7.572 o
10 6 2 572.034 536.668 105.783 27.683 o
10 6 3 1634.430 1655.490 132.654 16.660 o
